# Supplementary material for: AXR1 affects DNA methylation independently of its role in regulating meiotic crossover localization
Source: PLoS Genet. 2020 Jun 29;16(6):e1008894. doi: 10.1371/journal.pgen.1008894 (PMC7351236; doi:10.1371/journal.pgen.1008894)
Supplement: S1 Table — (XLSX) [file pgen.1008894.s012.xlsx]

## Sheet: Feuil1
Marker	Chromosome 1	K1_00032210	K1_01282224	K1_02647801	K1_03938146	K1_05254890	K1_06612253	K1_07938449	K1_09246484	K1_10583364	K1_13228440	K1_14330125	K1_15893086	K1_17189256	K1_18518590	K1_19841497	K1_21164727	K1_22487959	K1_23814880	K1_25135161	K1_26449603	K1_27776851	K1_29102446	K1_30413706	Chromosome 2	K2_00068457	K2_01319899	K2_02589047	K2_03939602	K2_05294466	K2_06556863	K2_07879877	K2_09181810	K2_10502537	K2_11817899	K2_13137294	K2_14450870	K2_15726397	K2_17071831	K2_18385888	K2_19694547		Chromosome 3	K3_00000511	K3_01303716	K3_02599949	K3_03909888	K3_05247561	K3_06516618
Marker position		32210	1282224	2647801	3938146	5254890	6612253	7938449	9246484	10583364	13228440	14330125	15893086	17189256	18518590	19841497	21164727	22487959	23814880	25135161	26449603	27776851	29102446	30413706		68457	1319899	2589047	3939602	5294466	6556863	7879877	9181810	10502537	11817899	13137294	14450870	15726397	17071831	18385888	19694547			511	1303716	2599949	3909888	5247561	6516618
axr1-/-	Recombinant	49	14	25	32	11	17	11	10	7	2	0	2	2	8	9	4	16	9	25	36	52	49			44	5	0	0	2	5	8	23	11	21	17	22	30	54	71				63	44	25	23	18	11
	Non Recombinant	301	337	325	317	340	334	336	334	334	340	346	343	346	342	340	343	331	338	322	313	298	301			305	342	350	349	342	340	342	327	339	329	330	325	320	295	279				287	306	321	320	326	338
r		0.14	0.039886	0.0714286	0.0916905	0.031339	0.048433	0.0317003	0.0290698	0.0205279	0.00584795	0	0.0057971	0.00574713	0.0228571	0.025788	0.0115274	0.0461095	0.0259366	0.0720461	0.103152	0.148571	0.14			0.126074	0.0144092	0	0	0.00581395	0.0144928	0.0228571	0.0657143	0.0314286	0.06	0.0489914	0.0634006	0.0857143	0.154728	0.202857				0.18	0.125714	0.0722543	0.0670554	0.0523256	0.0315186
r Haldane (Map Disto)		0.164252	0.041567	0.0770753	0.101291	0.0323642	0.0509422	0.0327498	0.0299491	0.0209612	0.00588242	0	0.00583097	0.00578041	0.0233961	0.0264768	0.0116623	0.0483761	0.0266335	0.0777963	0.115527	0.176301	0.164252			0.145276	0.0146209	0	0	0.00584802	0.0147069	0.0233961	0.0704527	0.0324598	0.0639167	0.0515608	0.067796	0.0940261	0.185137	0.260198				0.223144	0.144794	0.0780397	0.0719992	0.0552709	0.0325559
wild type	Recombinant	13	7	13	8	7	6	11	16	22	1	0	6	8	9	5	6	10	10	18	6	10	8			28	12	1	0	9	17	6	9	12	12	3	6	11	14	24				13	6	6	11	10	7
	Non Recombinant	159	165	159	164	166	167	162	157	151	172	172	166	164	163	168	167	163	163	154	166	162	161			145	161	171	172	164	156	167	164	161	161	170	167	161	158	149				159	167	167	161	162	165
r		0.0755814	0.0406977	0.0755814	0.0465116	0.0404624	0.0346821	0.0635838	0.0924855	0.127168	0.00578035	0	0.0348837	0.0465116	0.0523256	0.0289017	0.0346821	0.0578035	0.0578035	0.104651	0.0348837	0.0581395	0.0473373			0.16185	0.0693642	0.00581395	0	0.0520231	0.0982659	0.0346821	0.0520231	0.0693642	0.0693642	0.017341	0.0346821	0.0639535	0.0813953	0.138728				0.0755814	0.0346821	0.0346821	0.0639535	0.0581395	0.0406977
r Haldane (Map Disto)		0.0819439	0.0424497	0.0819439	0.0488192	0.0421937	0.0359436	0.0680059	0.102266	0.14674	0.00581402	0	0.0361603	0.0488192	0.0552709	0.0297707	0.0359436	0.0614268	0.0614268	0.11742	0.0361603	0.061807	0.0497304			0.195559	0.0746726	0.00584802	0	0.0549332	0.109409	0.0359436	0.0549332	0.0746726	0.0746726	0.0176489	0.0359436	0.0684296	0.0888406	0.162489				0.0819439	0.0359436	0.0359436	0.0684296	0.061807	0.0424497
Different CO rates										2.79832e-06																	0.00117195			0.000807556	2.033e-05													0.0038795	0.00218027
cluster		1	2	2	2	2	2	3	3	3	2	2	3	3	3	2	3	2	3	3	1	1	1			3	3	2	2	3	3	2	2	3	2	2	2	2	1	1				1	1	2	2	2	2
[truncated: 52 more columns]
