# Supplementary material for: AXR1 affects DNA methylation independently of its role in regulating meiotic crossover localization
Source: PLoS Genet. 2020 Jun 29;16(6):e1008894. doi: 10.1371/journal.pgen.1008894 (PMC7351236; doi:10.1371/journal.pgen.1008894)
Supplement: S2 Table — (XLSX) [file pgen.1008894.s013.xlsx]

## Sheet: Supplemental Table S2
Supplementary Table 2
Whole-genome bisulfite sequencing statistics
	wild-type repeat#1	wild-type repeat#2	wild-type repeat#3	axr1-/- repeat#1	axr1-/- repeat#2	axr1-/- repeat#3	axr1-12	wild-type repeat#4	cmt3-/-	axr1-/- cmt3-/-	pol iv-/-	axr1-/- pol iv-/-	met1	axr1-/- met1-/-
Number of clean paired-end reads (after trimming)	22,391,913	23,580,353	21591367	23,572,074	23,499,884	21,627,087	42,895,381	21,893,526	17,960,063	17,042,053	18,746,485	15,583,632	27,275,459	23,464,890
Number of mapped paired-end reads	14,150,576	13,658,731	14,831,743	14,722,823	14,914,804	15,471,342	30,683,754	14,950,633	11,218,791	8,725,920	11,703,125	9,319,820	19,050,578	15,967,202
Coverage	22	20	20	22	22	21	49	24	24	18	25	21	30	25
Bisulfite conversion rate (%)	99.7	99.7	99.6	99.7	99.7	99.6	99.6	99.4	99.5	99.4	99.4	98.9	99.5	99.5
	wild-type meiocytes repeat#1	wild-type meiocytes repeat#2	axr1-/- meiocytes repeat#1	axr1-/- meiocytes repeat#2
Sequences analysed in total	58,497,432	49,155,251	66,857,717	49,518,807
Number of alignments with a unique best hit	24,801,266	20,291,813	20,296,113	19,690,466
Coverage	8	7	7	7
Bisulfite conversion rate (%)	99.5	99.5	99.5	99.5
The number of clean paired-end reads obtained after trimming, the number of mapped paired-end reads, the final coverage, and the bisulfite conversion rates are indicated. Bisulfite conversion rates were determined by aligning the reads to the chloroplast sequences of Arabidopsis (TAIR10). Colors indicate samples that were grown at the same time and sequenced together.
