# Supplementary material for: AXR1 affects DNA methylation independently of its role in regulating meiotic crossover localization
Source: PLoS Genet. 2020 Jun 29;16(6):e1008894. doi: 10.1371/journal.pgen.1008894 (PMC7351236; doi:10.1371/journal.pgen.1008894)
Supplement: S3 Table — (XLSX) [file pgen.1008894.s014.xlsx]

## Sheet: Feuil1
Supplementary Table 3
HyperDMRs found in axr1-/- leaves compared to wild type
hyperCG					hyperCHG					hyperCHH
chr	start	end	diff.Methy		chr	start	end	diff.Methy		chr	start	end	diff.Methy
1	54052	54441	0.354271		1	18438	18518	0.299202		1	17796	18489	0.167794
1	774856	774937	0.405473		1	76788	76946	0.271512		1	499485	499855	0.18906
1	1200304	1200558	0.362014		1	77036	77100	0.290266		1	670706	670932	0.134422
1	1971928	1972116	0.434361		1	193353	193403	0.319976		1	696695	696855	0.20901
1	2189182	2189432	0.303517		1	670734	670941	0.324957		1	1275992	1276110	0.140945
1	2502395	2502636	0.418577		1	697353	697684	0.273033		1	1976338	1976515	0.161403
1	3276676	3277118	0.30054		1	781111	781385	0.399724		1	2234522	2234725	0.180925
1	3615088	3615139	0.363756		1	958790	958991	0.254806		1	2472879	2473160	0.177571
1	3939800	3939941	0.300006		1	1160545	1160887	0.337717		1	2532579	2532648	0.137991
1	3985657	3985707	0.301282		1	1430499	1430571	0.256723		1	2534160	2534284	0.114689
1	4068666	4069082	0.319269		1	1613834	1613914	0.236814		1	2907121	2907522	0.120609
1	4567236	4567319	0.30022		1	1614107	1614305	0.286264		1	3024029	3024122	0.13992
1	4620583	4621694	0.444183		1	2157707	2158020	0.268081		1	3413870	3413921	0.142913
1	4966371	4966688	0.367147		1	2415293	2415836	0.21854		1	3547515	3547601	0.168287
1	5035428	5035550	0.362813		1	2907020	2907482	0.420897		1	3780782	3781011	0.160366
1	5091870	5092049	0.489237		1	2993190	2993386	0.282887		1	3784381	3784586	0.20015
1	5437525	5437590	0.49834		1	2993560	2993678	0.256879		1	3825865	3825968	0.150653
1	5568910	5568979	0.417435		1	3074273	3074336	0.38251		1	3826446	3826588	0.135836
1	5866807	5867445	0.300469		1	3344085	3344138	0.230246		1	3827250	3827305	0.146562
1	5900831	5901190	0.311865		1	3344246	3345449	0.343588		1	3827396	3827476	0.191311
1	6049197	6049341	0.347212		1	3551959	3552193	0.362637		1	3892022	3893566	0.179498
1	6587980	6588158	0.307143		1	3892385	3893267	0.378115		1	3893619	3893691	0.123353
1	6615414	6615921	0.348694		1	3893816	3894552	0.283242		1	3893868	3894028	0.117736
1	6661768	6661978	0.485674		1	3897733	3898107	0.366352		1	3899219	3899343	0.111857
1	6721879	6722443	0.522102		1	3898177	3899227	0.291547		1	4094245	4094498	0.154368
1	7064766	7065042	0.313001		1	3925977	3926167	0.375772		1	4407336	4407501	0.145634
1	7138143	7138494	0.343712		1	3980009	3980259	0.405873		1	4410211	4410309	0.161098
1	7505953	7506050	0.338624		1	4061470	4061529	0.245161		1	4620732	4620865	0.103744
1	7522089	7522605	0.354765		1	4330274	4330855	0.246029		1	4683054	4683656	0.174038
1	7765996	7766510	0.422281		1	4331745	4332481	0.254154		1	4685437	4685496	0.111311
1	7783426	7783648	0.336951		1	4332547	4332990	0.244396		1	4685619	4686125	0.158506
1	8408831	8409212	0.315104		1	4597107	4597164	0.295075		1	5915532	5915728	0.128997
1	8514188	8514299	0.476438		1	4597294	4597390	0.282065		1	5971304	5971411	0.109381
1	9084621	9084687	0.329496		1	4620452	4621715	0.466802		1	6013840	6014319	0.136791
1	9084757	9084937	0.304864		1	4683186	4683242	0.241335		1	6156458	6156657	0.156582
1	9310312	9310549	0.365416		1	4683777	4684012	0.229321		1	6218825	6218876	0.151507
1	9374536	9374752	0.336146		1	4684150	4684332	0.230178		1	6237477	6237545	0.153447
1	9385898	9386521	0.517159		1	4684555	4684612	0.23729		1	6273872	6274073	0.14602
1	9573098	9573373	0.480722		1	4685094	4685168	0.295935		1	6404611	6404720	0.160833
1	9756499	9757274	0.502121		1	4738748	4738870	0.264699		1	6539794	6539940	0.158618
1	9759643	9760124	0.304837		1	4738924	4739224	0.290858		1	6540062	6540283	0.156573
1	9908423	9908768	0.301179		1	4830495	4831072	0.309129		1	6541971	6542417	0.165838
1	10090592	10090986	0.356991		1	4831196	4831747	0.295603		1	6593672	6593761	0.161619
1	10660574	10660849	0.337267		1	4860410	4860512	0.299888		1	6658612	6658846	0.120569
1	10702688	10703056	0.306696		1	4966314	4966472	0.308921		1	6659131	6660099	0.130353
1	11019274	11019437	0.329918		1	4967060	4967293	0.336378		1	6706521	6706606	0.130276
1	11019501	11019602	0.363792		1	5101017	5101084	0.277661		1	6707571	6707847	0.136322
1	11045919	11046018	0.309068		1	5353411	5353959	0.305821		1	6736576	6736769	0.163783
1	11066942	11067074	0.471896		1	5354230	5354504	0.26658		1	6736964	6737039	0.14653
1	11082812	11083166	0.382768		1	5680901	5680995	0.204056		1	7035961	7036133	0.148665
1	11298329	11298478	0.30286		1	5700921	5701020	0.265441		1	7392992	7393120	0.137251
1	11318151	11318639	0.341873		1	5866714	5867285	0.295956		1	7665393	7665758	0.13879
1	11983454	11983934	0.483891		1	5913277	5913831	0.258804		1	7720315	7720369	0.131299
1	12039901	12040315	0.487227		1	5914273	5914515	0.219994		1	7721813	7722187	0.151066
1	12060460	12060536	0.306365		1	5966118	5966246	0.22749		1	7725310	7725458	0.149825
1	12083824	12084180	0.424385		1	5971366	5972243	0.337305		1	7725565	7725619	0.151526
1	12195524	12195846	0.336417		1	6012542	6012746	0.246583		1	7764988	7765063	0.115236
1	12222670	12223273	0.323632		1	6012826	6013158	0.260436		1	7766373	7766499	0.119963
1	12230964	12231018	0.327453		1	6013409	6013652	0.230302		1	7936487	7936565	0.131737
1	12277445	12277684	0.329635		1	6140623	6141018	0.277181		1	7960633	7960699	0.145169
1	12278433	12278988	0.490427		1	6141365	6141422	0.264352		1	7973836	7973901	0.109093
1	12325056	12325670	0.486343		1	6157876	6158039	0.233626		1	8170063	8170134	0.150172
1	12424665	12424958	0.332142		1	6158102	6158175	0.239282		1	8190230	8190442	0.150032
1	12443701	12444131	0.365181		1	6197245	6197487	0.346081		1	8236388	8236589	0.139259
1	12711294	12711546	0.377439		1	6197549	6197624	0.266227		1	8389073	8390107	0.185742
1	12744968	12745018	0.311202		1	6197816	6197886	0.216056		1	8390438	8391447	0.151126
1	12846657	12847149	0.341562		1	6211127	6211260	0.237286		1	8454750	8454862	0.113476
1	12872278	12872449	0.306442		1	6211434	6211488	0.207829		1	8455184	8455234	0.10997
1	13024687	13025042	0.415756		1	6235801	6236066	0.279337		1	8459872	8459970	0.123703
1	13064832	13065077	0.443927		1	6262927	6263417	0.363346		1	8460820	8461216	0.150774
1	13106344	13106806	0.344875		1	6274042	6274321	0.266389		1	8475259	8475404	0.125219
1	13545500	13545734	0.305096		1	6274401	6274495	0.228316		1	8490441	8490704	0.132529
1	13836414	13836495	0.478608		1	6275845	6276069	0.282804		1	8577788	8577876	0.13137
1	13895800	13896116	0.450393		1	6276219	6276334	0.295185		1	8723122	8723214	0.136557
1	14062288	14062959	0.301801		1	6379464	6379750	0.300252		1	8796031	8796112	0.121065
1	14392307	14392547	0.404995		1	6455141	6455507	0.306276		1	8810440	8810888	0.215931
1	15643569	15643784	0.304318		1	6541307	6541555	0.32564		1	9135928	9136044	0.141058
1	15806488	15806810	0.308086		1	6543113	6543205	0.205747		1	9174261	9174628	0.177762
1	15894523	15895035	0.334425		1	6574274	6574420	0.28265		1	9175525	9175978	0.170696
1	15986253	15986303	0.330527		1	6588679	6588777	0.227063		1	9677215	9677387	0.14534
1	16387063	16387574	0.313563		1	6589125	6589224	0.221225		1	9687320	9687381	0.138701
1	16422444	16422966	0.406242		1	6658255	6658337	0.200187		1	9708249	9708349	0.168046
1	16500919	16501147	0.336488		1	6658726	6658978	0.239824		1	9918675	9918809	0.136204
1	16738705	16738760	0.313088		1	6659200	6659271	0.246548		1	9918891	9919074	0.146535
1	16801660	16802141	0.314627		1	6659530	6660009	0.348049		1	9925205	9925484	0.133663
1	16819965	16820466	0.371117		1	6706934	6706995	0.316089		1	10153114	10153636	0.166449
1	16830553	16830913	0.301198		1	6707108	6707354	0.285776		1	10363142	10363426	0.141504
1	16881774	16882301	0.328395		1	6736247	6736314	0.382968		1	10533190	10533244	0.107377
1	17015709	17015875	0.359877		1	6743503	6743632	0.281478		1	10568404	10568565	0.163592
1	17540569	17540680	0.397561		1	6770515	6770661	0.30874		1	10702682	10703236	0.141118
1	17640280	17640949	0.360554		1	7067484	7068560	0.242151		1	10915261	10915431	0.142189
1	17641491	17642049	0.575003		1	7068620	7069029	0.246595		1	11066672	11067191	0.121435
1	17840841	17840975	0.369291		1	7069679	7070040	0.220354		1	11103848	11104082	0.142513
1	18213838	18214129	0.309848		1	7070283	7071323	0.23784		1	11112032	11112217	0.117502
1	18719395	18719532	0.338237		1	7071384	7071723	0.239623		1	11517523	11517817	0.137418
1	18888138	18888331	0.464978		1	7071976	7072469	0.270234		1	11666569	11666802	0.154913
1	19171525	19171920	0.372473		1	7074724	7075191	0.227003		1	11700698	11701081	0.15212
1	19226356	19226467	0.315716		1	7138304	7138615	0.364083		1	11710704	11711163	0.17004
1	19380785	19381077	0.328238		1	7256222	7256321	0.382209		1	11754845	11754935	0.144218
1	19392426	19392803	0.393088		1	7429997	7432343	0.259647		1	11804935	11805319	0.150254
1	20489726	20489874	0.337497		1	7475262	7475426	0.206474		1	11836341	11836413	0.129289
1	21217660	21217893	0.371495		1	7522267	7522352	0.267447		1	11837188	11837621	0.147927
1	21472001	21472129	0.365563		1	7665603	7665927	0.340587		1	12018851	12019042	0.153734
1	21740759	21741107	0.353748		1	7709562	7709634	0.271307		1	12019911	12020079	0.127049
1	22166387	22166613	0.358293		1	7714505	7714700	0.356465		1	12175963	12176057	0.118165
1	22269531	22270110	0.300166		1	7719902	7719955	0.247964		1	12457862	12458045	0.152983
1	23237432	23238226	0.59834		1	7745474	7745564	0.223238		1	12469143	12469309	0.118035
1	23755338	23755753	0.417543		1	7745791	7746940	0.256871		1	12470140	12470643	0.114396
1	23765285	23765401	0.398814		1	7747014	7747365	0.222827		1	12471274	12471529	0.119082
1	23966166	23966422	0.317847		1	7747515	7747929	0.268527		1	12561339	12561754	0.124918
1	24223222	24223512	0.309627		1	7765917	7766544	0.427321		1	12679894	12679967	0.137575
1	24353294	24354376	0.494879		1	7783510	7783590	0.385235		1	12691475	12691802	0.152102
1	24721111	24721519	0.334993		1	7811321	7811429	0.272748		1	12755125	12755317	0.126429
1	24835843	24836100	0.306261		1	7851990	7852304	0.31051		1	12847258	12847382	0.103712
1	24844737	24844879	0.351973		1	7959849	7959908	0.285027		1	12862855	12862943	0.119092
1	25332452	25332888	0.368215		1	7960542	7960680	0.233748		1	12866663	12866820	0.1703
1	25728762	25728893	0.506581		1	7960779	7960830	0.212434		1	12866880	12867097	0.132834
1	26035226	26035373	0.323189		1	7970500	7970553	0.207918		1	13022687	13022747	0.114462
1	26722422	26722730	0.342825		1	7971966	7972245	0.20477		1	13023632	13024959	0.140513
1	28421162	28421472	0.431274		1	7972833	7974085	0.286394		1	13131557	13131639	0.151582
1	28719619	28719684	0.326559		1	7974139	7974202	0.222389		1	13131696	13131834	0.156859
2	1010173	1010339	0.323577		1	8053156	8053817	0.271171		1	13166959	13167461	0.190313
2	1178658	1178855	0.300652		1	8160023	8160682	0.250437		1	13507842	13507929	0.117602
2	1404476	1404537	0.304086		1	8190336	8190396	0.276857		1	13508073	13508242	0.116805
2	1567389	1567517	0.351989		1	8237996	8238090	0.292252		1	13687467	13687909	0.144358
2	1586273	1586460	0.310114		1	8282817	8283341	0.387053		1	13836317	13836385	0.111529
2	1681225	1681602	0.339389		1	8289878	8289938	0.320696		1	14164657	14164762	0.144093
2	1691556	1691665	0.305134		1	8319854	8320239	0.246352		1	15113030	15113550	0.140157
2	1773013	1773821	0.360449		1	8320367	8320426	0.254298		1	15113976	15114077	0.104895
2	1965750	1966213	0.304391		1	8389207	8389334	0.401304		1	15167165	15167254	0.214269
2	1969019	1969281	0.308423		1	8389409	8389743	0.305716		1	15235551	15235668	0.152572
2	2021817	2022070	0.35412		1	8390182	8390649	0.330205		1	15275122	15275216	0.151384
2	2325612	2326505	0.307612		1	8390724	8390799	0.338015		1	15275268	15275359	0.153277
2	2356502	2356577	0.395607		1	8391261	8391451	0.374041		1	15330689	15330828	0.164315
2	2372244	2372399	0.445227		1	8454805	8454893	0.248266		1	15939657	15939785	0.130692
2	3392028	3392110	0.341481		1	8455140	8455490	0.282205		1	16380928	16381345	0.127792
2	3392232	3392408	0.386807		1	8457665	8457763	0.263003		1	16418459	16419120	0.254285
2	3414929	3414979	0.315071		1	8459372	8459553	0.232917		1	16477477	16477545	0.174852
2	3441816	3441961	0.35631		1	8459645	8459711	0.217853		1	16511972	16512238	0.110149
2	3534619	3534705	0.302003		1	8459952	8460106	0.312158		1	16660442	16660660	0.122939
2	4005713	4005960	0.47602		1	8460417	8460538	0.227519		1	16663464	16663692	0.129829
2	4438374	4438712	0.337449		1	8460662	8461113	0.269086		1	16711549	16711677	0.135395
2	5053415	5053690	0.346086		1	8474919	8474996	0.252818		1	16853273	16853710	0.129437
2	5273194	5273351	0.369735		1	8475624	8475790	0.251938		1	16868361	16868682	0.128094
2	5274299	5274692	0.346524		1	8490501	8490649	0.309812		1	17016461	17016808	0.120272
2	5275474	5275727	0.306167		1	8491255	8491728	0.262328		1	17047723	17047777	0.172323
2	5314319	5314491	0.30722		1	8491782	8492867	0.312888		1	17095052	17095240	0.13446
2	6248057	6248258	0.43594		1	8643986	8644708	0.326138		1	17202033	17202118	0.129343
2	6508040	6509199	0.34138		1	8644790	8645595	0.273969		1	17214562	17214911	0.122663
2	6644348	6644636	0.303474		1	8646472	8646880	0.376932		1	17215993	17216223	0.120342
2	6652928	6652999	0.330109		1	8690911	8691060	0.274957		1	17279628	17279937	0.115867
2	6757390	6757516	0.349528		1	8691153	8691267	0.261037		1	17295179	17295564	0.142811
2	7096430	7096676	0.404865		1	8733188	8733260	0.205007		1	17365475	17365640	0.114429
2	7256680	7256943	0.551765		1	8738652	8738755	0.265612		1	17576145	17576317	0.151042
2	7381019	7381485	0.30596		1	8741429	8741495	0.238475		1	17605774	17605959	0.169784
2	7457637	7458028	0.397607		1	8778438	8778726	0.362908		1	17625068	17625171	0.125401
2	7663210	7663353	0.3157		1	8795374	8795473	0.232453		1	17626426	17626478	0.125084
2	7665677	7665845	0.330747		1	8929614	8929736	0.221816		1	17655856	17656196	0.14121
2	7749350	7749433	0.331481		1	8931079	8931208	0.210213		1	17840691	17840805	0.1648
2	9363929	9364030	0.31925		1	9018078	9018632	0.346092		1	17840872	17840991	0.159592
2	9654470	9654824	0.365719		1	9078446	9078686	0.267249		1	17844138	17844509	0.126125
2	9947332	9947824	0.440851		1	9126277	9126336	0.29273		1	18013329	18013438	0.133835
2	10047139	10047235	0.354553		1	9126486	9126594	0.337262		1	18013659	18013858	0.129617
2	10291422	10291873	0.363894		1	9135631	9135689	0.285709		1	18014024	18014289	0.119673
2	10570341	10570588	0.315754		1	9176082	9176138	0.233739		1	18014468	18014998	0.131689
2	10647490	10647831	0.36128		1	9354073	9354286	0.28279		1	18015876	18015929	0.113902
2	10776534	10776792	0.374002		1	9367904	9368095	0.242038		1	18016640	18016954	0.127511
2	10909058	10910105	0.322491		1	9368570	9368995	0.206119		1	18017036	18017096	0.107355
2	11010876	11011064	0.368481		1	9370213	9370386	0.246911		1	18270159	18270450	0.149055
2	11142879	11143238	0.41546		1	9370660	9370828	0.218984		1	18303534	18303682	0.107901
2	11346351	11346401	0.313577		1	9371044	9371138	0.227123		1	18548056	18548217	0.149933
2	11549246	11549942	0.41197		1	9371269	9371422	0.229385		1	18553180	18553586	0.155053
2	11663350	11663643	0.378121		1	9372328	9372378	0.211306		1	18627013	18627097	0.176633
2	11721795	11721924	0.303425		1	9572893	9573407	0.34516		1	18640920	18641067	0.114386
2	11964245	11964720	0.384133		1	9574054	9574720	0.275674		1	18854193	18854486	0.126614
2	11964780	11964949	0.390203		1	9577095	9577425	0.211556		1	18931020	18931380	0.186384
2	12150424	12150556	0.51904		1	9577723	9577988	0.21741		1	18971678	18971925	0.142182
2	12780330	12780801	0.469294		1	9578090	9578320	0.208507		1	19063438	19063691	0.142627
2	13127015	13127327	0.528191		1	9578662	9578779	0.201977		1	19226358	19226513	0.139157
2	13382734	13382930	0.33358		1	9578866	9578924	0.21589		1	19328415	19328545	0.140631
2	13801079	13801131	0.311991		1	9579440	9579625	0.214607		1	19596086	19596298	0.117767
2	14847187	14847248	0.331265		1	9579678	9579811	0.226314		1	19675216	19675333	0.13699
2	15094120	15094572	0.338365		1	9579973	9580048	0.200684		1	19676662	19676724	0.145352
2	15139997	15140323	0.356606		1	9580906	9581285	0.200139		1	19679694	19680234	0.158828
2	15314740	15315008	0.329193		1	9581651	9581711	0.221515		1	19704217	19704317	0.127556
2	15399975	15400226	0.330066		1	9581786	9581968	0.236218		1	19725954	19726160	0.119341
2	15873066	15873435	0.314853		1	9582999	9583859	0.305842		1	19736229	19736318	0.136601
2	16272417	16272870	0.322643		1	9630065	9630720	0.322533		1	19808567	19808903	0.131149
2	17095001	17095568	0.428567		1	9677082	9677401	0.264112		1	19994147	19994373	0.168586
2	17530636	17531122	0.425181		1	9681369	9681428	0.248227		1	20205513	20205977	0.206435
2	18528033	18528172	0.302051		1	9682624	9682861	0.24469		1	20329554	20329672	0.109895
3	156018	156190	0.440379		1	9829316	9829440	0.291431		1	20520464	20520734	0.202063
3	1210337	1210588	0.302814		1	9853105	9853173	0.310749		1	20826950	20827203	0.189978
3	1282840	1283312	0.423504		1	9853257	9853542	0.329895		1	20914765	20915148	0.165749
3	1675051	1675584	0.363328		1	9883910	9883995	0.329554		1	21244494	21244580	0.134198
3	1969721	1969917	0.414626		1	9903542	9904015	0.347421		1	21247525	21247575	0.10489
3	2888120	2888474	0.341596		1	9925360	9925630	0.355007		1	21336055	21336421	0.145501
3	3959965	3960026	0.320362		1	9925706	9925819	0.351392		1	21392987	21393052	0.143324
3	3960083	3960315	0.357537		1	9925938	9926179	0.373243		1	21455911	21456485	0.139296
3	5152244	5154124	0.335058		1	9928719	9929087	0.251612		1	21525123	21525352	0.173904
3	5454046	5454178	0.308402		1	9958690	9958804	0.333331		1	21823280	21823549	0.167771
3	5629092	5629217	0.378235		1	10021893	10022047	0.298466		1	22089583	22089746	0.142964
3	5823664	5824037	0.386626		1	10153158	10153262	0.278059		1	22102349	22102755	0.122479
3	5868066	5868492	0.317438		1	10156283	10156374	0.280023		1	22107764	22107999	0.106001
3	6269092	6269155	0.408897		1	10347561	10347663	0.240714		1	22111953	22112410	0.178733
3	6717673	6718035	0.416499		1	10360874	10361492	0.238578		1	22165530	22165648	0.137641
3	7764919	7765150	0.409197		1	10363251	10363343	0.28704		1	22443638	22443828	0.160036
3	7902189	7902623	0.400019		1	10383441	10383526	0.263402		1	22451185	22451538	0.167615
3	8369625	8369699	0.313178		1	10383585	10384158	0.277753		1	22621214	22621458	0.148821
3	8547407	8548003	0.396275		1	10531892	10532037	0.251954		1	22621523	22622036	0.165454
3	9120631	9120801	0.404886		1	10532090	10532600	0.26735		1	22732230	22732321	0.137285
3	9300457	9300542	0.390806		1	10532798	10532882	0.254791		1	23174112	23174546	0.17694
3	9830558	9830969	0.379905		1	10533084	10533356	0.303752		1	23174717	23174924	0.136897
3	9966517	9966600	0.348215		1	10533613	10533696	0.237105		1	23197527	23197720	0.172411
3	9988701	9988944	0.323691		1	10534168	10534741	0.288237		1	23214195	23214653	0.179074
3	10146641	10146807	0.381926		1	10545268	10545901	0.284171		1	23220016	23220365	0.159242
3	10373085	10373401	0.400211		1	10602680	10603428	0.275555		1	23240894	23241099	0.118928
3	10836760	10836867	0.466349		1	10604278	10604330	0.215382		1	23241614	23241831	0.135376
3	11104836	11105077	0.317216		1	10604772	10604885	0.265436		1	23242478	23242939	0.141443
3	11120873	11120952	0.416464		1	10659287	10659414	0.263299		1	23510335	23510459	0.139894
3	11454137	11454249	0.506391		1	10660219	10660593	0.326547		1	23566364	23566629	0.15311
3	11471907	11472033	0.312434		1	10661015	10661244	0.303363		1	23567797	23567984	0.125902
3	11472236	11473307	0.482054		1	10702842	10702907	0.379353		1	23639919	23640019	0.104373
3	11473661	11474284	0.398925		1	10724405	10724535	0.209386		1	23755194	23755639	0.181312
3	11483141	11483543	0.430778		1	10915339	10915471	0.320019		1	23926024	23926076	0.127682
3	11483896	11484197	0.377853		1	10930367	10930992	0.269552		1	23926544	23926997	0.141331
3	11761054	11761475	0.357114		1	10931838	10932353	0.336062		1	23928375	23928916	0.132402
3	11784984	11785501	0.3589		1	10964591	10964642	0.312883		1	23929105	23929289	0.123378
3	12172301	12172779	0.315317		1	10965200	10965807	0.32837		1	23931255	23931335	0.121612
3	13069627	13069873	0.405766		1	10965870	10965982	0.254403		1	23940025	23940333	0.154975
3	14462852	14463533	0.359155		1	10966092	10966163	0.242023		1	24027000	24027472	0.184548
3	14894244	14894414	0.320611		1	10982413	10982494	0.224721		1	24272659	24272871	0.126795
3	15780655	15780714	0.427328		1	10982598	10982718	0.210116		1	24353205	24354311	0.166024
3	15788532	15788744	0.359753		1	11020227	11020959	0.322872		1	24744960	24745160	0.180017
3	16062335	16062564	0.394112		1	11028489	11028660	0.316569		1	24871768	24871895	0.142791
3	16206104	16206262	0.347042		1	11032393	11032478	0.318082		1	24956595	24957057	0.162777
3	16214260	16214409	0.369786		1	11044048	11045071	0.377535		1	25033579	25033652	0.135631
3	16280401	16281170	0.582959		1	11046877	11047431	0.309357		1	25033735	25033919	0.173005
3	16284935	16285289	0.413337		1	11048274	11048414	0.278327		1	25659982	25660407	0.147905
3	16347247	16347424	0.301865		1	11048487	11048555	0.258776		1	25728586	25729079	0.140068
3	16532041	16532203	0.306968		1	11049914	11049991	0.229174		1	26169886	26170171	0.167981
3	16577576	16577905	0.39517		1	11050421	11050774	0.236628		1	26375706	26375771	0.125094
3	16764750	16765059	0.312849		1	11064522	11065322	0.281783		1	26510626	26510794	0.155918
3	16798105	16798371	0.353749		1	11065451	11065539	0.236572		1	26510857	26510978	0.183974
3	16846808	16847068	0.370033		1	11065591	11067127	0.35876		1	26779413	26779678	0.15689
3	17117379	17117773	0.446402		1	11089286	11090085	0.334007		1	26881197	26881352	0.137869
3	17520356	17520833	0.386281		1	11097040	11097815	0.266314		1	27636699	27637317	0.121909
3	17550009	17550663	0.42165		1	11097872	11098054	0.227938		1	28188922	28189059	0.12898
3	17881385	17881845	0.317475		1	11098579	11099078	0.259888		1	28815708	28815885	0.137266
3	17978419	17978624	0.3044		1	11100157	11100612	0.217896		1	28827597	28827737	0.184068
3	18630873	18631107	0.324897		1	11100681	11100776	0.236897		1	29376911	29376983	0.137254
3	18733825	18734133	0.334877		1	11111467	11111846	0.307653		1	29377082	29377483	0.145407
3	18933364	18933607	0.350818		1	11126355	11126430	0.300883		1	29377600	29377901	0.147813
3	19480780	19481470	0.358079		1	11126494	11126930	0.270793		1	29377960	29378050	0.130779
3	19533880	19533945	0.318797		1	11155039	11155143	0.260301		1	29478060	29478318	0.122465
3	20955339	20955687	0.368006		1	11242178	11242229	0.254469		1	29480263	29480494	0.126222
3	21509670	21509789	0.339516		1	11287041	11287237	0.259558		1	30251100	30251743	0.154967
3	22060626	22060857	0.305966		1	11304581	11305247	0.210075		1	30252086	30252147	0.136817
3	22173736	22173884	0.360974		1	11305815	11305976	0.220082		1	30252211	30252532	0.15998
3	22476365	22476855	0.494575		1	11306588	11306875	0.218676		2	72496	72842	0.160906
3	22747673	22748237	0.325923		1	11306931	11307039	0.233704		2	241785	241913	0.132719
3	23117671	23118223	0.313391		1	11307417	11307476	0.208895		2	243937	244126	0.127664
3	23455824	23455950	0.328638		1	11318208	11319415	0.2658		2	245462	245602	0.114197
4	157706	158126	0.331246		1	11322841	11322902	0.222767		2	395603	395683	0.14576
4	248343	248797	0.383228		1	11322962	11324008	0.228203		2	395746	395948	0.156413
4	468673	468728	0.385329		1	11351914	11351969	0.330345		2	473698	474071	0.13777
4	861169	863086	0.319811		1	11366161	11366278	0.229468		2	542443	542537	0.15129
4	996677	996734	0.30401		1	11366398	11366676	0.254408		2	543146	543229	0.130438
4	1236307	1236360	0.35134		1	11366758	11366877	0.215778		2	871920	872048	0.143809
4	1289220	1289347	0.324063		1	11408140	11408499	0.39716		2	979968	980089	0.151241
4	1290073	1290203	0.326133		1	11427964	11428020	0.306526		2	1388827	1389245	0.117908
4	1380100	1380381	0.315691		1	11452790	11452851	0.323801		2	1393685	1393791	0.134504
4	1380928	1381243	0.314997		1	11492964	11493099	0.278769		2	1393877	1393967	0.149642
4	1438856	1439112	0.312207		1	11493165	11493302	0.273427		2	1394052	1394138	0.149714
4	1783011	1783158	0.33574		1	11502965	11503486	0.294253		2	1506271	1506499	0.125772
4	2036597	2036993	0.34305		1	11503550	11503642	0.233149		2	1593037	1593232	0.129635
4	2233521	2233939	0.350492		1	11503709	11505092	0.256515		2	1636690	1636777	0.116402
4	2296344	2296660	0.339475		1	11505257	11505319	0.224601		2	1803201	1803752	0.123997
4	2566483	2566800	0.7105		1	11506106	11506741	0.233706		2	1824937	1824995	0.142518
4	2568642	2568890	0.343993		1	11509553	11510855	0.278945		2	1850249	1850766	0.117556
4	2594876	2595072	0.352167		1	11511653	11512619	0.24951		2	2137464	2137602	0.125038
4	2622793	2622966	0.456484		1	11518116	11518632	0.264977		2	2428579	2428679	0.122259
4	2775267	2775440	0.402627		1	11518795	11518879	0.231292		2	2459996	2460096	0.130804
4	3081310	3081569	0.310371		1	11519958	11520866	0.274753		2	2923691	2923823	0.154489
4	3480597	3480832	0.312674		1	11521153	11521536	0.258806		2	3045058	3045484	0.144863
4	3615533	3615867	0.337254		1	11521834	11521920	0.322481		2	3986061	3986158	0.141486
4	3990210	3990266	0.325238		1	11522006	11522095	0.289057		2	4005426	4006148	0.276481
4	4197745	4197869	0.324682		1	11610351	11610554	0.231182		2	4006926	4007391	0.194504
4	4211806	4211881	0.320688		1	11666631	11666766	0.2908		2	4077956	4078024	0.111867
4	4584093	4584273	0.530957		1	11686812	11686949	0.300005		2	4140339	4140571	0.12984
4	4736731	4736973	0.316691		1	11692546	11692625	0.411938		2	4145283	4145376	0.127221
4	4843804	4844572	0.371041		1	11692740	11693253	0.405438		2	4301149	4301622	0.148049
4	4866134	4866544	0.303292		1	11733672	11734099	0.332959		2	4471976	4472302	0.162025
4	5248280	5248576	0.344331		1	11736382	11736484	0.324706		2	4476153	4476639	0.185542
4	5273509	5273775	0.393346		1	11753234	11753510	0.269729		2	4807661	4807835	0.136259
4	5319499	5319841	0.351168		1	11834954	11835202	0.222601		2	5004572	5004769	0.153888
4	5456704	5456754	0.300166		1	11836423	11836548	0.234841		2	5049125	5049563	0.172265
4	5468218	5468520	0.380653		1	11861368	11861425	0.251986		2	5053566	5053662	0.133291
4	5734784	5735234	0.443948		1	11880245	11880346	0.294728		2	5120011	5120317	0.165428
4	5858092	5858200	0.321053		1	11880416	11880577	0.270954		2	5214038	5214367	0.116825
4	5874883	5874946	0.38989		1	11891067	11891177	0.317968		2	5215335	5215501	0.13938
4	5964549	5964819	0.476733		1	11891942	11892087	0.326634		2	5557962	5558017	0.141907
4	5987781	5988275	0.345722		1	11893327	11893521	0.207578		2	5780475	5780576	0.116257
4	6038364	6038443	0.330304		1	11893725	11893791	0.226665		2	6071450	6071519	0.107941
4	6168870	6169029	0.471755		1	11894475	11894544	0.223341		2	6178203	6178410	0.120845
4	6177587	6177923	0.35353		1	11895043	11895175	0.260414		2	6227926	6227991	0.120657
4	6207638	6207712	0.344208		1	11897971	11898203	0.268653		2	6262554	6262806	0.14019
4	6361088	6361353	0.76013		1	11898305	11898595	0.348861		2	6493763	6494258	0.179005
4	6369767	6369934	0.306286		1	11898658	11898787	0.336711		2	6508196	6508759	0.113285
4	6554658	6554896	0.354655		1	11899482	11899614	0.219157		2	6513362	6513588	0.153258
4	6559594	6559949	0.391862		1	11899699	11899778	0.23399		2	6593279	6593469	0.117862
4	6583483	6583757	0.358322		1	11960467	11961034	0.296574		2	6660040	6660439	0.156678
4	6617441	6618279	0.455356		1	11984501	11984965	0.213381		2	6733068	6733369	0.152814
4	6740201	6740670	0.36369		1	12013734	12013864	0.253903		2	6803432	6803928	0.167622
4	6754339	6754530	0.37076		1	12014505	12015144	0.298149		2	6843718	6843784	0.123012
4	6807717	6808041	0.462643		1	12015282	12015392	0.264751		2	6852820	6852995	0.137508
4	6812068	6812311	0.307749		1	12015999	12016098	0.281247		2	6897233	6897697	0.143649
4	6861065	6861472	0.709453		1	12016414	12016915	0.213127		2	6923899	6924522	0.192622
4	6940794	6940887	0.474038		1	12017575	12017697	0.202199		2	6942368	6942420	0.135745
4	7089486	7090140	0.402132		1	12018561	12018824	0.222278		2	6942483	6942963	0.135561
4	7244844	7245108	0.363641		1	12018895	12019020	0.213165		2	7094203	7094302	0.153678
4	7264482	7264597	0.349534		1	12019147	12019476	0.272281		2	7190651	7190767	0.120079
4	7264655	7264781	0.370414		1	12031774	12031996	0.266278		2	7207335	7207429	0.143295
4	7331157	7331579	0.367253		1	12032074	12032192	0.286808		2	7242557	7242958	0.135227
4	7348648	7348822	0.335398		1	12032273	12032588	0.321206		2	7246545	7246837	0.149259
4	7384081	7384144	0.411133		1	12032783	12032888	0.267571		2	7256967	7257212	0.131641
4	7393965	7394067	0.387894		1	12033007	12033284	0.31911		2	7348265	7348503	0.145967
4	7479247	7479489	0.396763		1	12036561	12036645	0.201293		2	7374387	7374720	0.178222
4	7484935	7485249	0.386956		1	12037239	12037485	0.257781		2	7595571	7595718	0.109404
4	7520283	7521029	0.41679		1	12041776	12042268	0.248683		2	7662691	7663432	0.140016
4	7554523	7554632	0.41677		1	12070959	12071018	0.271614		2	7906477	7906877	0.142281
4	7616943	7617185	0.368881		1	12077624	12077885	0.311481		2	8236640	8236919	0.154362
4	7629531	7629656	0.474048		1	12078310	12078693	0.329853		2	8276558	8276610	0.110903
4	7672616	7672935	0.325699		1	12078780	12079100	0.305351		2	8379634	8379958	0.133426
4	7763014	7763382	0.354369		1	12097179	12097335	0.323965		2	8420462	8420902	0.149583
4	7768558	7768819	0.565583		1	12140489	12140660	0.201474		2	8421414	8421650	0.159882
4	7892014	7892585	0.380439		1	12140734	12140815	0.205586		2	8422302	8422780	0.159481
4	7895837	7896020	0.306661		1	12142501	12142645	0.223324		2	8452821	8453153	0.11905
4	7905644	7905741	0.319141		1	12166433	12166623	0.245168		2	8568621	8568755	0.129205
4	7976379	7976572	0.384872		1	12173846	12174226	0.220044		2	8578746	8578925	0.166537
4	8027619	8027833	0.369669		1	12174934	12175051	0.237582		2	8907480	8908118	0.189137
4	8087819	8088435	0.590985		1	12175480	12176121	0.304737		2	8939293	8939737	0.14875
4	8239467	8239560	0.420147		1	12186956	12187114	0.282969		2	8993683	8994018	0.156764
4	8347071	8347701	0.354582		1	12222389	12223406	0.352555		2	9029829	9030124	0.150923
4	8404418	8404815	0.402978		1	12273280	12273671	0.285236		2	9056995	9057357	0.147181
4	8562260	8563158	0.452802		1	12273958	12274432	0.253216		2	9057522	9057647	0.151943
4	8566029	8566398	0.336407		1	12275116	12275734	0.270843		2	9058720	9058845	0.125256
4	8590914	8591163	0.578873		1	12278474	12278769	0.242411		2	9059189	9059253	0.145554
4	8594274	8594482	0.316295		1	12291412	12291499	0.219424		2	9063842	9063904	0.160317
4	8811388	8811603	0.330315		1	12291654	12292172	0.270525		2	9402631	9402702	0.135789
4	8874587	8874805	0.367241		1	12292229	12292397	0.247549		2	9433260	9433349	0.166375
4	8941372	8941848	0.523194		1	12292449	12292856	0.262016		2	9634745	9635209	0.165966
4	9086219	9086388	0.471084		1	12293558	12293719	0.257898		2	9652602	9653266	0.14457
4	9162198	9162511	0.346512		1	12315072	12315481	0.242684		2	9654101	9655032	0.139462
4	9633273	9633327	0.46125		1	12316042	12316183	0.241682		2	9797602	9797690	0.146817
4	9808773	9809022	0.420904		1	12316255	12316309	0.243259		2	9860147	9860375	0.171946
4	9902259	9902618	0.435337		1	12338578	12338837	0.213642		2	10006141	10006204	0.136578
4	9960870	9961393	0.520257		1	12376524	12377207	0.277602		2	10070625	10070824	0.154906
4	10007856	10007906	0.351335		1	12377268	12377983	0.26411		2	10086156	10086225	0.146342
4	10066592	10066745	0.340232		1	12378105	12378439	0.222379		2	10086285	10086584	0.160984
4	10156737	10157164	0.416667		1	12378509	12378651	0.242982		2	10114282	10114452	0.108163
4	10265919	10266830	0.549865		1	12378709	12380004	0.296051		2	10406553	10406784	0.160288
4	10303024	10303276	0.312626		1	12403069	12403421	0.21722		2	10411777	10411952	0.118893
4	10653056	10653191	0.347505		1	12409392	12409853	0.232169		2	10465842	10465898	0.115742
4	10697489	10697633	0.349601		1	12424676	12424789	0.266354		2	10623187	10623259	0.107908
4	10807116	10807392	0.370572		1	12444129	12444801	0.383346		2	10873417	10874728	0.142596
4	11174587	11174796	0.326277		1	12445132	12445730	0.307349		2	10879507	10879561	0.159366
4	11474872	11475248	0.304825		1	12445871	12446271	0.298525		2	11129213	11129367	0.131069
4	11684466	11684831	0.308516		1	12467352	12467474	0.267322		2	11373331	11373555	0.133975
4	11831825	11832537	0.381459		1	12468899	12469188	0.288911		2	11544808	11544899	0.122059
4	12293523	12293974	0.325074		1	12470779	12471200	0.333898		2	11549311	11549560	0.138352
4	13536498	13536699	0.375183		1	12477200	12477443	0.244558		2	11645931	11646050	0.123203
4	14432442	14432941	0.392845		1	12498250	12498357	0.260738		2	11714747	11715433	0.118491
4	14749358	14749660	0.314029		1	12498430	12498893	0.274487		2	11721675	11722053	0.16125
4	14979137	14980119	0.434456		1	12508809	12509300	0.272842		2	11768431	11768719	0.127282
4	15168210	15168278	0.363064		1	12509377	12509620	0.294169		2	11964610	11964691	0.113531
4	15550205	15550369	0.309295		1	12509719	12509965	0.285296		2	11983649	11983866	0.145773
4	17026127	17026203	0.383399		1	12513698	12514112	0.301914		2	12093239	12093361	0.15665
4	17213647	17213850	0.464043		1	12514213	12514723	0.317277		2	12093527	12093596	0.151308
4	17412924	17413410	0.457939		1	12525125	12525266	0.211138		2	12202290	12202591	0.132727
4	17644679	17644936	0.306256		1	12555088	12555309	0.309904		2	12202644	12202709	0.105933
4	17670768	17670930	0.439133		1	12565306	12565629	0.272943		2	12309960	12310026	0.148974
5	765767	765986	0.368478		1	12566276	12566830	0.280628		2	12449063	12449699	0.13973
5	1731341	1731538	0.310897		1	12567356	12567902	0.283931		2	12554792	12555335	0.158894
5	2037328	2037501	0.330609		1	12568037	12568507	0.320658		2	12622814	12622867	0.135177
5	3946462	3946531	0.300091		1	12569837	12569916	0.266828		2	12658396	12658514	0.131462
5	4165717	4166160	0.325435		1	12570003	12570304	0.247467		2	12809921	12810003	0.145136
5	5288348	5288752	0.307475		1	12570366	12570770	0.229706		2	13094719	13095197	0.176731
5	5630212	5631094	0.338894		1	12572012	12572106	0.236902		2	13267488	13267973	0.184591
5	5635028	5635135	0.353524		1	12572308	12572823	0.224612		2	13335998	13336078	0.167259
5	5691157	5691325	0.310602		1	12572901	12573088	0.314		2	13422472	13422571	0.129979
5	5706731	5707146	0.314567		1	12573154	12573469	0.2868		2	13907094	13907742	0.169456
5	6398281	6398776	0.310736		1	12573665	12573810	0.267336		2	14402832	14403338	0.131812
5	7184998	7185420	0.314481		1	12574070	12574123	0.228401		2	14555014	14555743	0.138422
5	7991871	7992095	0.363666		1	12576384	12576545	0.241903		2	15094414	15094574	0.124421
5	8361908	8362656	0.500015		1	12580459	12580525	0.260791		2	15134379	15134500	0.173199
5	8398398	8398968	0.462378		1	12581151	12581650	0.365932		2	15139977	15140395	0.13308
5	8439993	8440876	0.335419		1	12593858	12594048	0.324328		2	15478493	15478549	0.104864
5	8614886	8614971	0.332816		1	12595384	12595656	0.223073		2	15595976	15596585	0.134638
5	8783845	8784276	0.507077		1	12627331	12627819	0.27948		2	15681583	15682011	0.122672
5	9048442	9048583	0.396797		1	12628138	12628210	0.207167		2	15791171	15791585	0.119491
5	9147265	9147646	0.348352		1	12628302	12628352	0.221068		2	16010435	16010520	0.121692
5	9169427	9169962	0.409014		1	12628405	12628457	0.228332		2	16010578	16010633	0.134346
5	9281068	9281200	0.312353		1	12628684	12628751	0.222502		2	16010684	16010820	0.1371
5	9388703	9388866	0.328405		1	12629275	12630111	0.250158		2	16030406	16030761	0.133564
5	9444232	9444780	0.330088		1	12630796	12630858	0.257958		2	16150435	16150583	0.151189
5	9604547	9605087	0.331455		1	12652433	12652566	0.270794		2	16272554	16272968	0.144538
5	9847517	9847943	0.363806		1	12653065	12653274	0.259394		2	16302533	16302685	0.170656
5	10268311	10268613	0.311516		1	12664611	12664762	0.235222		2	16574960	16575038	0.164698
5	10457900	10458139	0.346444		1	12664862	12664932	0.24099		2	16742197	16742660	0.151064
5	10807952	10808277	0.325423		1	12666518	12666764	0.217627		2	16834304	16834383	0.115389
5	10892958	10893057	0.417376		1	12667102	12667468	0.252328		2	16972731	16973212	0.129664
5	11715392	11715675	0.473801		1	12667527	12667578	0.233392		2	17092380	17092957	0.154596
5	11862602	11862721	0.389184		1	12667630	12667759	0.228828		2	17094077	17094526	0.136344
5	12092934	12092995	0.334857		1	12668000	12668419	0.233546		2	17094867	17095553	0.190786
5	12585497	12585552	0.368932		1	12671429	12671587	0.207589		2	17299607	17299818	0.167749
5	12585949	12586037	0.46033		1	12673536	12673613	0.216598		2	17488404	17488795	0.145228
5	13514754	13514952	0.353738		1	12673676	12673753	0.220155		2	17530756	17530963	0.125452
5	13582136	13582356	0.389274		1	12680073	12680139	0.276366		2	18595005	18595177	0.176325
5	13624858	13625030	0.386061		1	12680205	12680520	0.242439		2	19323449	19323576	0.167547
5	13689858	13690677	0.328414		1	12691590	12691805	0.396884		3	143	246	0.157118
5	13692102	13692455	0.333558		1	12700316	12700478	0.242713		3	848987	849080	0.105281
5	13869998	13870213	0.306404		1	12700531	12701066	0.235518		3	1171022	1171168	0.160976
5	13870278	13870460	0.339923		1	12701120	12701323	0.25703		3	1341939	1342061	0.138207
5	14241634	14241893	0.329826		1	12701507	12701654	0.273935		3	1370365	1370527	0.15387
5	14256366	14256666	0.317201		1	12701833	12701898	0.262561		3	2360720	2361243	0.191494
5	14801756	14801876	0.373995		1	12711448	12712406	0.315223		3	2773589	2773883	0.172058
5	15052734	15053104	0.580966		1	12715608	12715690	0.261815		3	3263742	3263829	0.150882
5	15161724	15161785	0.349323		1	12715784	12715867	0.250845		3	3716767	3717141	0.175666
5	15259776	15260075	0.398732		1	12717479	12717583	0.225889		3	3812814	3813038	0.140302
5	15498146	15498751	0.305374		1	12718068	12718367	0.24335		3	4452950	4453402	0.141097
5	15840971	15841385	0.314973		1	12719241	12719692	0.231205		3	4454162	4454735	0.129657
5	15917932	15918459	0.37934		1	12719753	12719915	0.255534		3	4454981	4455465	0.141533
5	16605372	16605647	0.302744		1	12722797	12723042	0.221422		3	4455526	4455597	0.134801
5	17037651	17037703	0.32745		1	12725869	12726319	0.258122		3	4584947	4585002	0.128697
5	17042733	17042809	0.445124		1	12726441	12726704	0.253148		3	4585071	4585129	0.144568
5	17729010	17729185	0.355941		1	12727981	12728333	0.244848		3	4727665	4728130	0.253736
5	17823060	17823127	0.300924		1	12730753	12730958	0.284678		3	4729306	4729730	0.168353
5	17890096	17890596	0.405139		1	12731317	12731503	0.329033		3	4796552	4796779	0.157034
5	17960572	17960662	0.354904		1	12734798	12734903	0.255579		3	4929654	4930093	0.165395
5	18136747	18136984	0.323127		1	12740344	12740611	0.259062		3	5152174	5152230	0.1238
5	18533771	18534017	0.304528		1	12740663	12740940	0.264792		3	5152742	5154200	0.131952
5	18568797	18569028	0.311393		1	12753388	12754578	0.316014		3	5154779	5156175	0.124805
5	18948670	18948828	0.340245		1	12759064	12759751	0.300168		3	5728150	5728716	0.130111
5	19001803	19002274	0.444988		1	12767010	12767077	0.293153		3	5729489	5729785	0.158738
5	19153583	19153846	0.377984		1	12767347	12767401	0.21446		3	5744943	5745205	0.155989
5	19427059	19427435	0.36061		1	12767598	12767696	0.203231		3	5792927	5793354	0.156867
5	19924991	19925054	0.317355		1	12767963	12768237	0.281968		3	5868327	5868458	0.117901
5	20464404	20464566	0.342389		1	12781134	12781189	0.327644		3	6717480	6718298	0.168378
5	20472972	20473797	0.515849		1	12781252	12781481	0.277548		3	6991992	6992055	0.130441
5	20693716	20693837	0.350586		1	12801266	12801322	0.560238		3	7235669	7235871	0.128674
5	21131099	21131156	0.307821		1	12804346	12804736	0.294856		3	7355384	7355792	0.160534
5	21223714	21224303	0.300599		1	12804806	12805065	0.216754		3	7636952	7637168	0.137355
5	21468985	21469038	0.317378		1	12805235	12805537	0.281101		3	7804464	7804962	0.150903
5	21663303	21663394	0.323215		1	12807679	12807949	0.330656		3	7805201	7805292	0.142997
5	21855333	21855462	0.389368		1	12808094	12808148	0.252708		3	7805849	7805900	0.14679
5	21976193	21976347	0.389602		1	12808218	12808315	0.212607		3	7806890	7807139	0.146223
5	22574994	22575048	0.650914		1	12808743	12808880	0.243193		3	7850356	7850522	0.131499
5	22642828	22643206	0.355664		1	12811588	12811735	0.332626		3	7860694	7860748	0.14795
5	23332038	23332092	0.479429		1	12812005	12812055	0.253162		3	8093651	8093798	0.109361
5	23763383	23763635	0.441693		1	12812144	12812454	0.265551		3	8131191	8131620	0.140037
5	25668517	25668810	0.342725		1	12812913	12813067	0.231308		3	8132988	8133183	0.134101
					1	12813817	12814201	0.301232		3	8210920	8211374	0.127922
					1	12814807	12815068	0.269748		3	8232138	8232206	0.134043
					1	12820172	12820329	0.238704		3	8232366	8232528	0.136879
					1	12821300	12821651	0.256993		3	8247954	8248437	0.166043
					1	12822200	12822371	0.245391		3	8425977	8426148	0.159988
					1	12825700	12825820	0.238136		3	8426260	8426481	0.135134
					1	12831315	12831390	0.29131		3	8538483	8539071	0.134637
					1	12833850	12833918	0.271412		3	8539351	8539861	0.126008
					1	12834830	12834917	0.206242		3	8543409	8543465	0.111802
					1	12836409	12836537	0.215679		3	9012771	9013199	0.13048
					1	12844226	12845673	0.381347		3	9016895	9017227	0.132287
					1	12846656	12847948	0.389835		3	9179580	9180057	0.171078
					1	12848004	12848375	0.27055		3	9226729	9227156	0.131099
					1	12848656	12849852	0.271875		3	9300168	9300570	0.176093
					1	12854723	12854907	0.409886		3	9384622	9384706	0.145484
					1	12857998	12858507	0.227246		3	9385026	9385245	0.166722
					1	12860675	12861017	0.218052		3	9385422	9385479	0.145875
					1	12861504	12861579	0.226253		3	9595373	9595617	0.166423
					1	12861630	12861737	0.249092		3	9624725	9624827	0.120872
					1	12863485	12863693	0.283688		3	9900278	9900356	0.12168
					1	12863952	12864014	0.292328		3	9900414	9900571	0.119176
					1	12865272	12865366	0.27548		3	9903180	9903479	0.136124
					1	12865427	12865954	0.286545		3	10293778	10293855	0.14251
					1	12866006	12866071	0.303992		3	10416807	10417587	0.152622
					1	12899948	12900045	0.287357		3	10423464	10423542	0.100168
					1	12901989	12902343	0.299809		3	10440515	10440856	0.145053
					1	12902957	12903117	0.243207		3	10509714	10509769	0.150921
					1	12905391	12905530	0.238241		3	10546601	10546757	0.112993
					1	12905703	12905845	0.239012		3	10593189	10593646	0.192981
					1	12922876	12923563	0.316765		3	10708807	10709004	0.165058
					1	12942600	12943030	0.248155		3	10819815	10820406	0.145673
					1	12943729	12943839	0.216676		3	11020465	11020895	0.144095
					1	12943945	12944064	0.223205		3	11062449	11062930	0.155744
					1	12944168	12945366	0.230563		3	11064662	11065018	0.134792
					1	12945947	12946086	0.261969		3	11077752	11077803	0.139494
					1	12946150	12946378	0.273861		3	11079499	11079712	0.138226
					1	12946591	12946922	0.290184		3	11094327	11094671	0.134963
					1	12950398	12950698	0.247692		3	11111580	11111633	0.129745
					1	12950946	12951068	0.252635		3	11111777	11111894	0.141252
					1	12951918	12951987	0.250594		3	11120904	11120957	0.135933
					1	12952610	12952775	0.209252		3	11141942	11142047	0.165625
					1	12953423	12953628	0.308042		3	11167124	11167230	0.139087
					1	12958248	12958312	0.224831		3	11226568	11227011	0.140386
					1	12987579	12987753	0.23753		3	11348488	11348543	0.113577
					1	12996674	12996867	0.273845		3	11373819	11374061	0.140944
					1	12997902	12998152	0.225347		3	11374758	11374829	0.124015
					1	12998859	12999167	0.302728		3	11678814	11679031	0.119268
					1	12999261	12999418	0.29382		3	12459793	12459906	0.136134
					1	13000769	13000891	0.217937		3	12558585	12559089	0.176951
					1	13001018	13001538	0.219739		3	12593668	12593775	0.11803
					1	13001611	13002712	0.218871		3	12614047	12614491	0.14409
					1	13002779	13003263	0.208974		3	12670454	12670507	0.147697
					1	13003847	13004170	0.22979		3	13482065	13482414	0.137431
					1	13005484	13006247	0.252939		3	13494047	13494186	0.139125
					1	13006335	13006623	0.222261		3	14690488	14690625	0.124171
					1	13006694	13006784	0.242254		3	14736513	14736895	0.147455
					1	13006955	13007188	0.237171		3	14737254	14737972	0.208118
					1	13007256	13007327	0.24439		3	14762026	14762452	0.128856
					1	13007387	13007448	0.226099		3	14880469	14880587	0.124973
					1	13011860	13011911	0.21504		3	14958421	14958588	0.122344
					1	13013893	13014426	0.245751		3	15188427	15188651	0.148732
					1	13018956	13019548	0.27434		3	15366873	15366972	0.143936
					1	13019618	13020686	0.264889		3	15371907	15372051	0.141282
					1	13020866	13021164	0.264489		3	15427531	15427618	0.113532
					1	13021375	13021438	0.285537		3	15613254	15613503	0.143061
					1	13021513	13021622	0.283468		3	15642936	15643245	0.140381
					1	13021886	13022263	0.26664		3	15938032	15938872	0.165491
					1	13023163	13023686	0.265505		3	16039237	16039408	0.158433
					1	13023744	13024995	0.344183		3	16039630	16039744	0.13252
					1	13042952	13043033	0.23581		3	16039806	16040076	0.142695
					1	13066210	13066289	0.234668		3	16071640	16071838	0.127418
					1	13067910	13068174	0.27857		3	16104327	16104383	0.117212
					1	13083079	13083147	0.27942		3	16143218	16143504	0.148988
					1	13083256	13083570	0.274635		3	16201307	16201444	0.14344
					1	13098293	13098347	0.249381		3	16417077	16417177	0.156327
					1	13098618	13099061	0.220318		3	16521816	16522126	0.147456
					1	13099115	13100183	0.287401		3	16601143	16601251	0.11917
					1	13100279	13100331	0.238957		3	16601540	16602138	0.144452
					1	13100432	13100560	0.2263		3	16669782	16669873	0.120487
					1	13100651	13100753	0.22485		3	16797861	16798294	0.152659
					1	13104221	13104275	0.291771		3	16880431	16880760	0.173531
					1	13106807	13107043	0.331172		3	16880812	16880918	0.136678
					1	13126962	13127222	0.235672		3	17057585	17057834	0.138695
					1	13130150	13130350	0.307821		3	17112000	17112687	0.147061
					1	13131434	13131736	0.289241		3	17366530	17366986	0.132231
					1	13131969	13132645	0.334073		3	17418699	17419413	0.166565
					1	13132789	13132877	0.241708		3	17520239	17520714	0.146906
					1	13135222	13135343	0.259349		3	17623128	17623348	0.134693
					1	13138271	13138326	0.225262		3	17662171	17662331	0.1231
					1	13139479	13139831	0.33326		3	17662854	17663003	0.147163
					1	13143583	13143690	0.260624		3	17970263	17970460	0.127482
					1	13143813	13143922	0.252956		3	17978229	17978768	0.165706
					1	13149235	13149349	0.218848		3	17986187	17986568	0.14727
					1	13149456	13149549	0.240658		3	18062388	18062612	0.168896
					1	13149601	13149756	0.255817		3	18062699	18062776	0.150628
					1	13153404	13153842	0.283479		3	18172325	18172390	0.146262
					1	13174009	13174243	0.25471		3	18172488	18172641	0.148717
					1	13174898	13175122	0.216086		3	18243463	18243811	0.135295
					1	13177067	13177175	0.255585		3	18308505	18308629	0.126447
					1	13177344	13177487	0.229295		3	18310310	18310766	0.143772
					1	13179140	13179205	0.230383		3	18569641	18569825	0.141195
					1	13179430	13179933	0.275135		3	18630604	18630684	0.135369
					1	13180070	13180251	0.243398		3	18738853	18738943	0.135296
					1	13180477	13181080	0.254823		3	18831057	18831238	0.127658
					1	13182052	13182482	0.310455		3	18886419	18886553	0.126589
					1	13182580	13182656	0.247636		3	18927694	18927747	0.141107
					1	13184474	13184546	0.222452		3	19529396	19529628	0.178536
					1	13186557	13186641	0.20675		3	19739938	19740154	0.186968
					1	13189346	13189792	0.215891		3	20200898	20202034	0.148496
					1	13191374	13191525	0.2005		3	20202092	20203299	0.166101
					1	13199351	13199854	0.304109		3	20206744	20208150	0.123234
					1	13212436	13212497	0.253045		3	20482959	20483117	0.125744
					1	13212772	13212845	0.235231		3	20484300	20484689	0.160015
					1	13233255	13233713	0.266034		3	20655500	20655716	0.151481
					1	13238812	13238968	0.338953		3	20787116	20787176	0.134859
					1	13239089	13239217	0.318991		3	20809086	20809259	0.126962
					1	13239538	13239622	0.258657		3	21322828	21322997	0.124967
					1	13243445	13243587	0.261704		3	21413170	21413510	0.17949
					1	13250569	13250910	0.298428		3	22057901	22058233	0.166886
					1	13263644	13263966	0.287505		3	22059368	22060034	0.205871
					1	13264057	13265285	0.267404		3	22060429	22061641	0.145647
					1	13265366	13265675	0.244984		3	22062190	22064276	0.154339
					1	13267431	13268006	0.298663		3	22214537	22214943	0.15618
					1	13268059	13268188	0.256283		3	22384343	22384403	0.122535
					1	13268519	13268642	0.271987		3	22390985	22391189	0.158206
					1	13268731	13269423	0.273788		3	22569056	22569167	0.133513
					1	13269592	13269735	0.246435		3	22569363	22569466	0.158709
					1	13269815	13270089	0.243321		3	22661527	22662055	0.143306
					1	13270676	13270890	0.248732		3	22662254	22662442	0.134669
					1	13271816	13272581	0.275014		3	22695886	22696042	0.157295
					1	13272985	13273267	0.227438		3	22696127	22696434	0.166931
					1	13273397	13273515	0.239699		3	22697169	22697310	0.155927
					1	13273583	13274368	0.267118		3	22700268	22700439	0.150773
					1	13274523	13274993	0.250987		3	23203547	23204015	0.145486
					1	13275287	13276036	0.2971		4	3348	3540	0.126555
					1	13282464	13283240	0.332121		4	43963	44308	0.13824
					1	13283926	13284593	0.293709		4	118921	119281	0.153041
					1	13284809	13285223	0.333533		4	572226	572563	0.156217
					1	13288257	13288347	0.245091		4	630685	630745	0.109335
					1	13288438	13288713	0.269598		4	683444	683530	0.136847
					1	13293167	13293274	0.247372		4	862489	862791	0.109107
					1	13294715	13295059	0.283629		4	964115	964545	0.146974
					1	13295170	13295262	0.235287		4	1017424	1017921	0.1534
					1	13297563	13297624	0.20582		4	1019152	1019524	0.133598
					1	13297903	13297965	0.211746		4	1509185	1509302	0.140345
					1	13298117	13298253	0.215333		4	1565038	1565191	0.116265
					1	13299013	13299211	0.208951		4	1862921	1863188	0.150973
					1	13299694	13300092	0.245959		4	1863550	1863641	0.136909
					1	13301131	13301342	0.247106		4	1869909	1870407	0.173743
					1	13301500	13301771	0.263136		4	2051245	2051345	0.128017
					1	13302721	13302951	0.287662		4	2269170	2269441	0.141197
					1	13303102	13303419	0.294262		4	2353782	2353943	0.129601
					1	13310175	13310240	0.28245		4	2570727	2570851	0.130555
					1	13325325	13325388	0.2287		4	2607891	2607952	0.148738
					1	13325469	13325973	0.236577		4	2641912	2642004	0.122699
					1	13327169	13327705	0.240065		4	2735495	2735829	0.135934
					1	13327980	13328494	0.262661		4	2814918	2815162	0.170254
					1	13328679	13329393	0.260714		4	2989375	2989850	0.18136
					1	13331985	13332037	0.223411		4	3196657	3196776	0.112275
					1	13332869	13332993	0.240319		4	4104305	4104645	0.134315
					1	13333742	13333874	0.214206		4	4643471	4643634	0.154748
					1	13334783	13334833	0.224873		4	5111915	5112061	0.145319
					1	13337401	13337476	0.217278		4	5329885	5330033	0.105843
					1	13337610	13338248	0.232614		4	5330310	5330402	0.122158
					1	13338856	13339019	0.217104		4	5331303	5331496	0.122831
					1	13339180	13339413	0.215942		4	5456664	5456728	0.163117
					1	13372055	13372214	0.277639		4	5561131	5561241	0.117473
					1	13372269	13372374	0.278388		4	5571634	5571732	0.110125
					1	13372581	13372651	0.276085		4	5575388	5575486	0.118197
					1	13373327	13373419	0.229407		4	5755511	5755661	0.14053
					1	13373734	13373798	0.211933		4	5870259	5870348	0.106836
					1	13374841	13375109	0.219981		4	5964717	5965000	0.172349
					1	13376643	13377080	0.315765		4	6033934	6034340	0.145582
					1	13377951	13378104	0.219538		4	6057352	6057704	0.168098
					1	13379122	13379260	0.205771		4	6082018	6082311	0.120839
					1	13380318	13381044	0.241486		4	6115575	6115626	0.136761
					1	13381201	13381327	0.242344		4	6140509	6140725	0.148686
					1	13381911	13382231	0.250721		4	6172317	6172563	0.134385
					1	13384038	13384112	0.250157		4	6179271	6179421	0.135887
					1	13384176	13384388	0.278597		4	6184355	6184504	0.133778
					1	13384560	13384624	0.247726		4	6288259	6288354	0.132809
					1	13385155	13385416	0.215231		4	6340133	6340219	0.138449
					1	13385607	13385736	0.250349		4	6359623	6359769	0.142313
					1	13391265	13391477	0.218282		4	6379180	6379270	0.138478
					1	13392626	13392998	0.255579		4	6414325	6414403	0.146023
					1	13393743	13394406	0.277313		4	6426733	6426995	0.155784
					1	13394761	13395146	0.230488		4	6467501	6467796	0.121869
					1	13399049	13399478	0.216033		4	6530799	6530912	0.127037
					1	13400484	13400984	0.267205		4	6701036	6701315	0.13855
					1	13401154	13401216	0.308659		4	6845907	6846367	0.156819
					1	13401404	13401598	0.259911		4	6861289	6861636	0.130643
					1	13405403	13405647	0.249386		4	7089919	7090036	0.123095
					1	13405833	13405996	0.229017		4	7154725	7154934	0.163546
					1	13406165	13407117	0.235032		4	7155000	7155066	0.164723
					1	13407299	13407388	0.265646		4	7230539	7230647	0.136588
					1	13409543	13409692	0.234706		4	7230784	7230971	0.166682
					1	13410688	13410802	0.219787		4	7357056	7357305	0.127445
					1	13410866	13411870	0.269198		4	7358288	7358397	0.117227
					1	13411936	13412004	0.23091		4	7360887	7361139	0.130147
					1	13412198	13412251	0.234773		4	7361662	7361824	0.112082
					1	13412308	13412444	0.209392		4	7362802	7363289	0.152526
					1	13413745	13413903	0.22336		4	7364608	7364749	0.150086
					1	13413988	13415386	0.263564		4	7383759	7383823	0.145992
					1	13419111	13419349	0.234591		4	7520377	7520497	0.107712
					1	13419417	13419506	0.240563		4	7555087	7555158	0.10812
					1	13419627	13419698	0.232857		4	7694819	7694893	0.184923
					1	13420421	13420477	0.266378		4	7694960	7695162	0.130557
					1	13420604	13420681	0.269548		4	7697663	7697832	0.106491
					1	13420735	13420876	0.248013		4	7702620	7702793	0.14126
					1	13421010	13421140	0.253566		4	7724259	7724591	0.128393
					1	13424897	13425298	0.335698		4	7817406	7817496	0.180064
					1	13426563	13426687	0.233991		4	7819865	7820185	0.140779
					1	13427571	13428165	0.24039		4	7905886	7906671	0.1707
					1	13428347	13428415	0.244271		4	8064344	8064836	0.152286
					1	13428553	13429321	0.248694		4	8110353	8110582	0.124274
					1	13429518	13429670	0.225506		4	8265751	8265860	0.11347
					1	13431603	13431689	0.292168		4	8314335	8314609	0.13321
					1	13432606	13432952	0.256307		4	8729426	8729736	0.165881
					1	13433920	13433972	0.222159		4	8899118	8899367	0.150599
					1	13434023	13434098	0.233975		4	9079064	9079237	0.145768
					1	13434249	13434394	0.237178		4	9439443	9439556	0.147304
					1	13434671	13435162	0.293351		4	9572057	9572123	0.123622
					1	13440606	13441011	0.215384		4	9573922	9574297	0.152687
					1	13443258	13443370	0.212871		4	9841574	9841664	0.131761
					1	13443454	13443596	0.205038		4	9911686	9911780	0.125351
					1	13443653	13443918	0.202235		4	9912160	9912435	0.153392
					1	13448340	13448442	0.252356		4	9912493	9912671	0.150994
					1	13478163	13478244	0.242051		4	9912854	9913131	0.154115
					1	13478761	13478833	0.210057		4	9913251	9913561	0.157453
					1	13480551	13480644	0.206353		4	10049921	10050004	0.125144
					1	13481948	13482064	0.268393		4	10172239	10172320	0.122829
					1	13482224	13482326	0.354483		4	10174316	10175252	0.131193
					1	13483844	13483998	0.248543		4	10266405	10266880	0.141806
					1	13484329	13484439	0.244372		4	10351372	10351570	0.146477
					1	13487046	13487135	0.293157		4	10396211	10396803	0.181512
					1	13487390	13487833	0.25834		4	10400949	10401198	0.135581
					1	13487902	13487991	0.257007		4	10554110	10554539	0.154214
					1	13488643	13488693	0.264449		4	10630748	10630955	0.13484
					1	13488983	13489110	0.253262		4	10827510	10827713	0.14343
					1	13489491	13489646	0.267812		4	10860198	10860645	0.157027
					1	13491353	13491558	0.234872		4	10912559	10912663	0.141093
					1	13491651	13491710	0.234495		4	10935060	10935417	0.150034
					1	13493909	13494115	0.259756		4	10960692	10960747	0.139787
					1	13494511	13495117	0.277374		4	10961158	10961238	0.104874
					1	13498964	13500065	0.278492		4	11138775	11138879	0.145336
					1	13500730	13500824	0.20685		4	11224336	11224400	0.131474
					1	13501419	13501853	0.230375		4	11362032	11362451	0.166127
					1	13503992	13505482	0.27999		4	11474908	11475290	0.120934
					1	13506794	13506845	0.27962		4	11826370	11826616	0.129237
					1	13507184	13507511	0.262104		4	11834470	11834776	0.126871
					1	13508324	13508644	0.246826		4	11845029	11845150	0.114312
					1	13509141	13509224	0.264016		4	12261648	12261783	0.134961
					1	13509285	13509464	0.262631		4	12570463	12570546	0.140509
					1	13510698	13510771	0.200764		4	12713346	12713424	0.130566
					1	13514112	13514565	0.221239		4	12968095	12968159	0.145678
					1	13514750	13514978	0.277064		4	13052077	13052145	0.138503
					1	13516591	13516740	0.246254		4	13123932	13124408	0.18026
					1	13520148	13520829	0.249596		4	13328571	13328808	0.128056
					1	13526934	13527019	0.273639		4	13331909	13332217	0.125845
					1	13559903	13560535	0.236595		4	13537484	13537846	0.149133
					1	13562270	13562657	0.209966		4	13656996	13657207	0.168636
					1	13562759	13563681	0.248375		4	13887428	13887531	0.142801
					1	13564804	13565464	0.326257		4	13887851	13887913	0.154231
					1	13568883	13569025	0.225492		4	14122149	14122511	0.163555
					1	13569237	13569341	0.24412		4	14281439	14281517	0.130946
					1	13572220	13572276	0.248427		4	14282062	14282380	0.129552
					1	13574818	13574941	0.236187		4	14286260	14286384	0.146186
					1	13576291	13576556	0.237195		4	14287194	14287311	0.133868
					1	13578812	13578897	0.230666		4	14397907	14398317	0.130534
					1	13579103	13579831	0.247699		4	14864701	14865173	0.156266
					1	13579967	13580381	0.224881		4	15596361	15596836	0.16489
					1	13581520	13581641	0.250803		4	15698560	15698752	0.116538
					1	13583990	13584052	0.238895		4	15698834	15699015	0.122649
					1	13592488	13592847	0.215071		4	16864397	16864539	0.149814
					1	13597206	13597285	0.208852		4	17714498	17714991	0.130176
					1	13598244	13598480	0.228579		4	17715678	17717096	0.150938
					1	13601035	13601544	0.266683		4	18201497	18201988	0.16205
					1	13605330	13605889	0.276813		4	18248010	18248143	0.153669
					1	13606234	13606755	0.23006		4	18425929	18426142	0.152268
					1	13607848	13607999	0.25903		4	18426240	18426365	0.148967
					1	13608895	13609017	0.233181		4	18533248	18533433	0.17896
					1	13610140	13610487	0.275267		5	28421	28795	0.12767
					1	13611531	13611691	0.235476		5	71203	71555	0.152488
					1	13611751	13611812	0.207025		5	284617	284735	0.126696
					1	13614794	13615119	0.26763		5	284792	284856	0.11279
					1	13615408	13615472	0.236044		5	355842	356632	0.167059
					1	13615539	13615621	0.236596		5	1064089	1064165	0.149298
					1	13615788	13615887	0.228643		5	1064224	1064279	0.153532
					1	13619652	13620172	0.299029		5	1518671	1519143	0.190086
					1	13621571	13621936	0.259941		5	1817714	1817978	0.112416
					1	13622514	13622598	0.228416		5	1950465	1950904	0.137977
					1	13624627	13624812	0.296792		5	2036397	2036925	0.151891
					1	13625830	13626285	0.219493		5	2037225	2037736	0.161763
					1	13626391	13626800	0.210663		5	2039935	2040654	0.164504
					1	13627384	13627449	0.213466		5	2041104	2041760	0.161732
					1	13627509	13627692	0.201596		5	2186937	2187461	0.1635
					1	13628841	13628991	0.24045		5	2187547	2187656	0.14318
					1	13629059	13629351	0.258014		5	2188475	2188731	0.180127
					1	13629853	13629950	0.284133		5	2188868	2188943	0.140698
					1	13630268	13630534	0.255145		5	2257186	2257257	0.129939
					1	13631166	13631635	0.247867		5	2347834	2347983	0.145435
					1	13631809	13631873	0.23159		5	2441468	2441676	0.119117
					1	13632759	13632859	0.241449		5	2441761	2441849	0.112305
					1	13632953	13633044	0.235487		5	2443161	2443406	0.123624
					1	13633347	13634115	0.295786		5	2579405	2579573	0.102557
					1	13635330	13635526	0.244364		5	2605334	2605447	0.133037
					1	13636636	13636725	0.260731		5	2676414	2676582	0.115181
					1	13647654	13647765	0.305978		5	3006326	3006684	0.158187
					1	13648208	13648654	0.268044		5	3019421	3019673	0.154454
					1	13654173	13654302	0.263577		5	3114585	3115265	0.177818
					1	13656461	13656997	0.289877		5	3116396	3116554	0.138915
					1	13657720	13657928	0.226734		5	3161843	3161922	0.157573
					1	13658066	13658606	0.285432		5	3946111	3947041	0.195936
					1	13660788	13661672	0.229047		5	4165603	4165657	0.104319
					1	13662894	13663653	0.214232		5	4212152	4212217	0.134221
					1	13664713	13664844	0.221796		5	4212826	4213459	0.146978
					1	13664907	13664988	0.226207		5	4937173	4937254	0.176493
					1	13665931	13665994	0.275897		5	5063353	5063443	0.148483
					1	13666097	13666218	0.26452		5	5098824	5098998	0.103938
					1	13674853	13674916	0.229351		5	5128616	5129048	0.187161
					1	13675451	13675532	0.28514		5	5218214	5218398	0.13513
					1	13677707	13677908	0.268593		5	5288576	5288629	0.126151
					1	13677971	13678607	0.244151		5	5428514	5428598	0.164281
					1	13679216	13679287	0.217087		5	5630530	5631026	0.129062
					1	13681830	13681959	0.207179		5	5631098	5631158	0.113995
					1	13682083	13682175	0.23207		5	5632222	5632458	0.148004
					1	13689655	13690135	0.246633		5	5632553	5633356	0.125539
					1	13690565	13690728	0.224645		5	5633877	5635480	0.139841
					1	13692367	13693132	0.268251		5	6073418	6073492	0.155922
					1	13693210	13693314	0.243263		5	6351615	6351764	0.130569
					1	13694806	13695261	0.243393		5	6384195	6384325	0.1691
					1	13699493	13699657	0.262207		5	6384406	6384620	0.149624
					1	13704405	13704462	0.219821		5	6403195	6403292	0.12412
					1	13704517	13704619	0.234852		5	6420052	6420217	0.189545
					1	13707896	13707991	0.237555		5	6447682	6447754	0.12627
					1	13709474	13709664	0.253256		5	6447846	6447920	0.125218
					1	13711396	13711455	0.210679		5	6983384	6983457	0.112531
					1	13711518	13711603	0.220887		5	7069888	7070234	0.154104
					1	13712113	13712365	0.203476		5	7235926	7236395	0.117858
					1	13718842	13719600	0.261279		5	7328123	7328255	0.140694
					1	13719790	13719946	0.272375		5	7507828	7508150	0.153452
					1	13720002	13720119	0.254838		5	7711877	7711972	0.134479
					1	13720232	13720813	0.222532		5	7829886	7830024	0.136505
					1	13720879	13721069	0.224457		5	8051817	8052050	0.115341
					1	13721147	13721247	0.22533		5	8207608	8208047	0.124926
					1	13721301	13721430	0.217021		5	8209136	8209800	0.132039
					1	13721481	13721564	0.216443		5	8209863	8209929	0.113104
					1	13722783	13723342	0.263043		5	8354261	8354318	0.140138
					1	13723449	13723558	0.288759		5	8601840	8602065	0.15273
					1	13723624	13723680	0.26984		5	8723674	8723866	0.127606
					1	13724686	13724821	0.268006		5	8934160	8934384	0.167592
					1	13725053	13725413	0.242032		5	9182699	9182877	0.137349
					1	13725520	13726083	0.293441		5	9253055	9253494	0.131655
					1	13727042	13727146	0.2525		5	9272299	9273074	0.146713
					1	13730047	13730180	0.296125		5	9274254	9274476	0.121093
					1	13732522	13733033	0.328066		5	9557857	9558046	0.155079
					1	13736690	13737068	0.233015		5	9558449	9558640	0.157419
					1	13737119	13737199	0.244344		5	9563620	9563737	0.126769
					1	13737331	13737560	0.265105		5	9591128	9591369	0.142135
					1	13737611	13737807	0.201907		5	9591494	9591606	0.142873
					1	13741100	13741268	0.284115		5	9591858	9592024	0.134189
					1	13741480	13741785	0.238134		5	9592078	9592158	0.136955
					1	13749149	13749207	0.209956		5	9592217	9592371	0.141989
					1	13752540	13752621	0.235036		5	9643554	9643883	0.128641
					1	13752702	13752852	0.23014		5	9709532	9709692	0.126985
					1	13755178	13755480	0.254942		5	9710282	9710347	0.124848
					1	13755823	13755931	0.28692		5	9712392	9712480	0.117726
					1	13756756	13756973	0.285259		5	9890166	9890308	0.126316
					1	13757041	13757124	0.235814		5	9890389	9890523	0.133381
					1	13757692	13757781	0.222082		5	9891221	9891311	0.120733
					1	13757940	13758055	0.239113		5	9931926	9932272	0.169702
					1	13762894	13763472	0.286138		5	10152673	10152729	0.112838
					1	13763583	13763861	0.245367		5	10187591	10188098	0.164137
					1	13764234	13765039	0.273906		5	10243464	10243641	0.13802
					1	13766051	13766154	0.270479		5	10245331	10245388	0.11444
					1	13766790	13766870	0.24385		5	10288185	10288568	0.151462
					1	13766992	13767109	0.226162		5	10350270	10350684	0.146936
					1	13768636	13768942	0.225336		5	10370420	10371029	0.125827
					1	13770344	13771091	0.220495		5	10644194	10644376	0.14741
					1	13778932	13779027	0.215812		5	11025333	11025637	0.165578
					1	13779109	13779234	0.22719		5	11611117	11611287	0.163542
					1	13779426	13779476	0.225401		5	12537143	12537413	0.158289
					1	13781171	13781361	0.236967		5	13615462	13615586	0.139977
					1	13782046	13782629	0.237208		5	13652769	13653220	0.144308
					1	13787042	13787221	0.207119		5	13656462	13656749	0.148946
					1	13791793	13791904	0.229803		5	13758246	13758609	0.128019
					1	13792709	13792826	0.272852		5	13905697	13905850	0.158256
					1	13802350	13802814	0.300655		5	13944535	13944820	0.12787
					1	13802883	13803237	0.27471		5	13945963	13946120	0.120427
					1	13803339	13803453	0.234685		5	14004813	14004962	0.138757
					1	13804026	13804108	0.235719		5	14081233	14081418	0.150529
					1	13804579	13804640	0.234943		5	14118016	14118307	0.151436
					1	13804693	13805030	0.255265		5	14203290	14203522	0.128763
					1	13805190	13805263	0.239337		5	14290258	14290451	0.118492
					1	13805390	13805458	0.233736		5	14381516	14381642	0.112565
					1	13806532	13806676	0.264577		5	14472227	14472372	0.187924
					1	13806750	13806810	0.279351		5	14512008	14512076	0.143342
					1	13813714	13813980	0.344397		5	14676734	14676969	0.124727
					1	13815729	13816204	0.294988		5	14829713	14829848	0.158821
					1	13818068	13818845	0.302933		5	14832068	14832355	0.137512
					1	13822016	13822287	0.261581		5	14870229	14870639	0.141682
					1	13827803	13828175	0.243603		5	14985400	14985477	0.14353
					1	13830728	13831075	0.208557		5	15129517	15129790	0.149165
					1	13832975	13833188	0.247966		5	15205346	15205697	0.126549
					1	13834374	13835191	0.24897		5	15213004	15213189	0.144753
					1	13835255	13835752	0.258757		5	15267872	15268366	0.152727
					1	13835852	13836573	0.320555		5	15341427	15341706	0.143503
					1	13840339	13840992	0.238578		5	15358839	15358980	0.112489
					1	13841486	13841806	0.247866		5	15497891	15498161	0.137452
					1	13841878	13842863	0.258022		5	15581020	15581166	0.145941
					1	13844123	13844716	0.261787		5	15605693	15605788	0.147144
					1	13844807	13844928	0.223144		5	15640619	15640841	0.139655
					1	13845364	13845433	0.251828		5	15646262	15646339	0.129288
					1	13846023	13846074	0.208879		5	15717978	15718382	0.184337
					1	13846182	13846587	0.255494		5	15791636	15791695	0.141157
					1	13848840	13849005	0.234451		5	15918122	15918537	0.170453
					1	13849092	13849142	0.219907		5	16034130	16034185	0.136355
					1	13858273	13858334	0.356915		5	16160578	16161099	0.170429
					1	13859753	13859846	0.297024		5	16204398	16204514	0.131608
					1	13859907	13860029	0.300887		5	16211249	16211532	0.173434
					1	13861123	13861270	0.262974		5	16257907	16258053	0.164143
					1	13867906	13867995	0.213094		5	16258123	16258208	0.130843
					1	13868500	13868732	0.292341		5	16357703	16358002	0.173227
					1	13871460	13871650	0.242001		5	16871081	16871208	0.162341
					1	13875372	13875472	0.253165		5	17086458	17086637	0.161469
					1	13881154	13881220	0.201042		5	17107444	17107866	0.134693
					1	13882818	13882936	0.248375		5	17251395	17251554	0.141906
					1	13884628	13884954	0.207238		5	17251620	17251694	0.130438
					1	13886085	13886180	0.206753		5	17251757	17251821	0.135434
					1	13886241	13887092	0.232867		5	17274655	17274880	0.130437
					1	13887145	13887500	0.223086		5	17306984	17307261	0.126518
					1	13889266	13889409	0.264411		5	17438118	17438774	0.207004
					1	13913623	13913752	0.232144		5	17900348	17900425	0.125601
					1	13913942	13914450	0.258845		5	18142137	18142540	0.158551
					1	13929462	13929541	0.267235		5	18143817	18144333	0.150453
					1	13929600	13930227	0.262268		5	18193612	18193686	0.145163
					1	13932111	13932246	0.308477		5	18196623	18196811	0.114153
					1	13933161	13933379	0.259158		5	18197926	18198045	0.12334
					1	13935522	13935599	0.250079		5	18549765	18550239	0.156891
					1	13936107	13936183	0.241072		5	18550517	18550674	0.141142
					1	13938167	13938221	0.308832		5	18919445	18919619	0.138075
					1	13938304	13938364	0.277461		5	18929475	18929563	0.121814
					1	13940797	13941018	0.24383		5	18937375	18937433	0.133978
					1	13943688	13944000	0.210767		5	18938274	18938349	0.127354
					1	13947670	13948550	0.241291		5	19001215	19002329	0.180608
					1	13948601	13948743	0.217167		5	19019252	19019506	0.162497
					1	13949048	13949303	0.224202		5	19114794	19114909	0.146337
					1	13949371	13949491	0.217002		5	19420257	19420351	0.141444
					1	13950002	13950228	0.22491		5	19543163	19543228	0.127328
					1	13951387	13951960	0.206275		5	19544159	19544540	0.144346
					1	13952296	13952674	0.214985		5	19671395	19671573	0.171334
					1	13952882	13953124	0.213837		5	19743365	19743602	0.162278
					1	13953191	13953639	0.220354		5	19743663	19743752	0.151091
					1	13956583	13956787	0.200384		5	19822927	19823816	0.183396
					1	13957719	13958562	0.21047		5	19891015	19891213	0.111011
					1	13960568	13960649	0.224106		5	19891676	19892024	0.13738
					1	13961645	13961711	0.206871		5	19967604	19967770	0.133812
					1	13962077	13962192	0.270258		5	20233422	20233890	0.176462
					1	13962266	13962577	0.276447		5	20473393	20473552	0.101
					1	13962663	13962897	0.253454		5	20660781	20661132	0.124749
					1	13963015	13963398	0.285421		5	20788472	20788669	0.149832
					1	13963540	13963613	0.229553		5	21016116	21016360	0.147706
					1	13967539	13967832	0.248597		5	21156868	21157572	0.177713
					1	13967991	13968091	0.231703		5	21157938	21158008	0.117152
					1	13968748	13969391	0.256269		5	21158126	21158203	0.122034
					1	13969444	13970009	0.264084		5	21543146	21543509	0.137128
					1	13971141	13971260	0.240503		5	21697157	21697524	0.177534
					1	13971319	13971431	0.242699		5	21776612	21776730	0.150188
					1	13971504	13971576	0.247979		5	21814810	21815141	0.128423
					1	13972165	13972340	0.214658		5	21815200	21815308	0.14168
					1	13972638	13972967	0.228758		5	21831011	21831424	0.140864
					1	13973289	13973371	0.223648		5	21834233	21834326	0.128078
					1	13973959	13974043	0.249609		5	21969236	21969569	0.155832
					1	13974157	13974298	0.229523		5	22491687	22491759	0.148245
					1	13974726	13974899	0.263219		5	22510579	22511141	0.186086
					1	13975235	13975428	0.249815		5	22574702	22575188	0.17509
					1	13975479	13975568	0.242346		5	22614408	22614538	0.120562
					1	13976030	13976386	0.250581		5	22614697	22614763	0.113711
					1	13977022	13978281	0.321602		5	22616072	22616269	0.121792
					1	13978601	13978763	0.224741		5	22642676	22643057	0.126631
					1	13982615	13982741	0.290534		5	22911626	22911697	0.152599
					1	14010092	14010418	0.229637		5	22911888	22912137	0.161856
					1	14016742	14016870	0.256941		5	22912195	22912283	0.140105
					1	14017078	14017271	0.225295		5	22912537	22913159	0.146427
					1	14017331	14017556	0.232077		5	22914532	22914859	0.149593
					1	14017718	14017956	0.271444		5	22914931	22915022	0.146928
					1	14018037	14018161	0.253522		5	22915083	22915195	0.13997
					1	14018224	14018370	0.28702		5	23026961	23027130	0.167124
					1	14018425	14018611	0.337162		5	23282601	23282938	0.135346
					1	14022025	14022400	0.214824		5	23432473	23432779	0.18038
					1	14022622	14023446	0.247117		5	23662227	23662350	0.148167
					1	14031893	14032087	0.235588		5	24002940	24003122	0.154938
					1	14033617	14033721	0.299713		5	24022958	24023020	0.112975
					1	14035465	14035956	0.249346		5	24110714	24111209	0.163934
					1	14036025	14036427	0.27125		5	24345253	24345464	0.155561
					1	14037375	14037563	0.286272		5	24435850	24436222	0.16975
					1	14040878	14040931	0.240866		5	24436278	24436389	0.17351
					1	14041177	14041325	0.253016		5	24448800	24449185	0.167614
					1	14043432	14043495	0.262311		5	24695804	24695964	0.164786
					1	14043619	14043743	0.290741		5	24703734	24703865	0.158182
					1	14045341	14045448	0.21284		5	24908603	24908686	0.133657
					1	14045525	14045625	0.219362		5	24908746	24909014	0.18318
					1	14045802	14045855	0.217981		5	25469633	25469822	0.128021
					1	14046706	14046783	0.202926		5	26015501	26015680	0.172648
					1	14047244	14047521	0.272668		5	26258106	26258787	0.220838
					1	14048506	14048796	0.267335		5	26259644	26260203	0.181863
					1	14048849	14048924	0.278428		5	26483758	26483940	0.16906
					1	14050980	14051057	0.222033		5	26893030	26893408	0.200128
					1	14051353	14051494	0.203734
					1	14054281	14054530	0.254215
					1	14054605	14054691	0.242609
					1	14054837	14055319	0.278672
					1	14055399	14055746	0.26554
					1	14056555	14056610	0.265194
					1	14058322	14058404	0.2035
					1	14059711	14060538	0.219903
					1	14061748	14062044	0.225944
					1	14062192	14062287	0.242744
					1	14062386	14062512	0.213218
					1	14063212	14064003	0.31726
					1	14065344	14065588	0.283766
					1	14068415	14068474	0.229408
					1	14069911	14070146	0.248475
					1	14070200	14070449	0.279879
					1	14071478	14071528	0.240479
					1	14072575	14073035	0.262802
					1	14073195	14073451	0.242085
					1	14073554	14073662	0.235746
					1	14073988	14074373	0.226507
					1	14077654	14077942	0.27557
					1	14079330	14079446	0.214952
					1	14080185	14080516	0.267765
					1	14081098	14081170	0.240447
					1	14081230	14081452	0.242819
					1	14081511	14081562	0.219513
					1	14082291	14082368	0.234798
					1	14082453	14082862	0.268963
					1	14093668	14093814	0.210041
					1	14095810	14096375	0.279389
					1	14096736	14097465	0.281973
					1	14104475	14104660	0.214752
					1	14105732	14106124	0.267163
					1	14106195	14106254	0.232462
					1	14106543	14106635	0.209725
					1	14107563	14107797	0.277488
					1	14111098	14111204	0.200499
					1	14111469	14111671	0.212743
					1	14112537	14112599	0.28334
					1	14115142	14115655	0.274654
					1	14115998	14116134	0.202026
					1	14118233	14118537	0.255307
					1	14118668	14118912	0.253723
					1	14119076	14119584	0.308289
					1	14119713	14119891	0.252395
					1	14119963	14120075	0.257821
					1	14120235	14120371	0.2772
					1	14124672	14125243	0.271029
					1	14125841	14126153	0.255303
					1	14126658	14126770	0.219171
					1	14126984	14127122	0.222803
					1	14129859	14129932	0.231151
					1	14134504	14134852	0.248416
					1	14136580	14136645	0.249582
					1	14137695	14137790	0.213831
					1	14138010	14138538	0.298782
					1	14138590	14138678	0.304452
					1	14141845	14141947	0.215928
					1	14142034	14142117	0.222524
					1	14142184	14142594	0.240488
					1	14143261	14144190	0.264492
					1	14144275	14144452	0.230882
					1	14144821	14145927	0.281992
					1	14155308	14155412	0.233028
					1	14179555	14179887	0.277871
					1	14187114	14187327	0.264549
					1	14189584	14189778	0.237731
					1	14190432	14190485	0.246087
					1	14194456	14194740	0.208166
					1	14196403	14196459	0.218819
					1	14197175	14197226	0.202739
					1	14197430	14197550	0.20109
					1	14197794	14197962	0.253193
					1	14198939	14199097	0.20204
					1	14200754	14201007	0.253095
					1	14201154	14201336	0.22271
					1	14201514	14201654	0.215913
					1	14201714	14201793	0.235979
					1	14202308	14202377	0.208705
					1	14202446	14202666	0.238008
					1	14202793	14202976	0.235881
					1	14203116	14203982	0.233374
					1	14204039	14204174	0.250112
					1	14204238	14204335	0.219587
					1	14204862	14205224	0.241661
					1	14205629	14205746	0.235816
					1	14205860	14206125	0.24232
					1	14206182	14206340	0.232827
					1	14206404	14206456	0.224558
					1	14206683	14206734	0.212203
					1	14207173	14207613	0.270372
					1	14210876	14211019	0.23314
					1	14212679	14212880	0.253692
					1	14222099	14222836	0.219933
					1	14230451	14230584	0.217644
					1	14233221	14233362	0.231362
					1	14233599	14233667	0.205388
					1	14235466	14235891	0.203652
					1	14237656	14237789	0.217095
					1	14239136	14239210	0.254597
					1	14239657	14240002	0.242305
					1	14246698	14246855	0.241079
					1	14246914	14246972	0.215241
					1	14252410	14252518	0.267744
					1	14258133	14258695	0.255011
					1	14260367	14260631	0.20739
					1	14263982	14264103	0.211758
					1	14269150	14269224	0.224574
					1	14270089	14270254	0.205055
					1	14271724	14271861	0.232493
					1	14272000	14272097	0.222954
					1	14273669	14274119	0.252241
					1	14275070	14275203	0.234791
					1	14275292	14275683	0.259677
					1	14276840	14276893	0.214809
					1	14276996	14277370	0.252065
					1	14279099	14279257	0.252853
					1	14279342	14279392	0.24902
					1	14279478	14279642	0.25273
					1	14280627	14281013	0.249931
					1	14281827	14281991	0.265366
					1	14286755	14287534	0.247214
					1	14301013	14301145	0.233231
					1	14301205	14301459	0.248789
					1	14302470	14302932	0.281246
					1	14313809	14313870	0.230895
					1	14322249	14322571	0.241592
					1	14322638	14322826	0.231801
					1	14323385	14323447	0.245892
					1	14323701	14323797	0.209842
					1	14325391	14325511	0.213151
					1	14326346	14326449	0.228048
					1	14329180	14329473	0.217584
					1	14331607	14331834	0.296825
					1	14334501	14335294	0.261959
					1	14388391	14388583	0.210719
					1	14397910	14398058	0.468574
					1	14422456	14422864	0.314098
					1	14422975	14423053	0.304202
					1	14435177	14435924	0.219025
					1	14447490	14448120	0.2504
					1	14448768	14448855	0.233898
					1	14454307	14454672	0.218444
					1	14462740	14462899	0.229804
					1	14462980	14463034	0.254841
					1	14464797	14464923	0.241095
					1	14471026	14471078	0.200669
					1	14471341	14471497	0.248458
					1	14471776	14471861	0.263903
					1	14472072	14472155	0.2234
					1	14479759	14480430	0.235151
					1	14481886	14482307	0.239993
					1	14499342	14499474	0.235087
					1	14499561	14499705	0.230497
					1	14502416	14502467	0.202479
					1	14505704	14505860	0.234528
					1	14506362	14506630	0.255566
					1	14506858	14507081	0.251673
					1	14540327	14540472	0.211001
					1	14542505	14542576	0.203831
					1	14582277	14582434	0.215524
					1	14582946	14583038	0.204463
					1	14583111	14583406	0.206351
					1	14589544	14589655	0.21434
					1	14589776	14589897	0.205378
					1	14591080	14591650	0.215559
					1	14591717	14591783	0.208206
					1	14591922	14592696	0.265185
					1	14597026	14597092	0.217444
					1	14597179	14597409	0.245067
					1	14597497	14597622	0.246163
					1	14597839	14597929	0.205896
					1	14598346	14598867	0.245591
					1	14600117	14600247	0.211209
					1	14600311	14600362	0.209419
					1	14600707	14600860	0.235652
					1	14600916	14601310	0.241921
					1	14601922	14601975	0.21965
					1	14602466	14602585	0.223907
					1	14603106	14603297	0.315188
					1	14603364	14603511	0.309432
					1	14603795	14604039	0.271905
					1	14605800	14605881	0.229823
					1	14809654	14809805	0.389353
					1	14872972	14873023	0.232044
					1	14894035	14894135	0.208794
					1	14894195	14894558	0.254398
					1	14914650	14914727	0.220545
					1	14914951	14915052	0.240894
					1	14919192	14919314	0.242355
					1	14919439	14919508	0.230504
					1	14926489	14926834	0.210637
					1	14928733	14928818	0.311227
					1	14937207	14937613	0.280771
					1	14953052	14953211	0.473997
					1	15001232	15001661	0.265748
					1	15002808	15003872	0.280989
					1	15003954	15004035	0.261387
					1	15004411	15004637	0.261266
					1	15005340	15005597	0.23717
					1	15005701	15005804	0.282631
					1	15006681	15006771	0.203376
					1	15045879	15045937	0.250975
					1	15046615	15047230	0.259953
					1	15047286	15047469	0.237471
					1	15049422	15050183	0.219987
					1	15056033	15056151	0.231957
					1	15056205	15056331	0.224976
					1	15056981	15057133	0.278052
					1	15058550	15058700	0.309346
					1	15059140	15059234	0.421774
					1	15060182	15060464	0.211603
					1	15063335	15063918	0.249258
					1	15064267	15064506	0.236071
					1	15080337	15080626	0.239436
					1	15081128	15081581	0.261294
					1	15084364	15084466	0.213367
					1	15088413	15088662	0.248874
					1	15091341	15091597	0.271758
					1	15093126	15093239	0.30983
					1	15093293	15093370	0.302604
					1	15094086	15094525	0.286816
					1	15095248	15095362	0.227406
					1	15095634	15095695	0.258873
					1	15096987	15097101	0.275706
					1	15097329	15097432	0.235175
					1	15098726	15098969	0.32969
					1	15099054	15099171	0.260037
					1	15099856	15099975	0.259914
					1	15100560	15100887	0.25393
					1	15103740	15103823	0.236576
					1	15105300	15105458	0.236978
					1	15105700	15105817	0.261263
					1	15105919	15106092	0.270334
					1	15107180	15107330	0.260051
					1	15112893	15113066	0.321714
					1	15125039	15125089	0.427955
					1	15128566	15129027	0.285982
					1	15136542	15136654	0.240536
					1	15136889	15137104	0.266181
					1	15137217	15137336	0.277976
					1	15138233	15138345	0.273904
					1	15138580	15138664	0.254261
					1	15139538	15139747	0.30333
					1	15139814	15140407	0.285489
					1	15140570	15140646	0.27561
					1	15141007	15141083	0.223924
					1	15141139	15141233	0.220832
					1	15141443	15142173	0.235027
					1	15143734	15143998	0.284834
					1	15144987	15145037	0.248228
					1	15145125	15145427	0.266418
					1	15145491	15145696	0.2679
					1	15146738	15146870	0.294575
					1	15146936	15147222	0.291683
					1	15148408	15148521	0.246757
					1	15148575	15148652	0.280085
					1	15149441	15150337	0.292781
					1	15150844	15151025	0.275572
					1	15151171	15151390	0.260077
					1	15151453	15151612	0.220636
					1	15151714	15151852	0.214861
					1	15152030	15152413	0.232955
					1	15152466	15152575	0.247955
					1	15152626	15152685	0.251005
					1	15152851	15152923	0.218022
					1	15153291	15153351	0.220448
					1	15153743	15153971	0.206685
					1	15154241	15154455	0.240802
					1	15154508	15154587	0.227049
					1	15154916	15155093	0.202581
					1	15155144	15155374	0.211194
					1	15155710	15155805	0.221629
					1	15155967	15156053	0.205097
					1	15157688	15158368	0.268653
					1	15160837	15160912	0.231705
					1	15161035	15161197	0.237375
					1	15161486	15161537	0.218762
					1	15161688	15161745	0.214994
					1	15161801	15162293	0.229193
					1	15163635	15166737	0.253332
					1	15169474	15169713	0.267668
					1	15177711	15177862	0.274411
					1	15187934	15188105	0.216096
					1	15188800	15188940	0.218739
					1	15189084	15189305	0.222647
					1	15194361	15194438	0.295387
					1	15195154	15195447	0.254536
					1	15195594	15195654	0.245594
					1	15196470	15196547	0.297512
					1	15197408	15197521	0.318364
					1	15197701	15197763	0.324208
					1	15198157	15198570	0.288357
					1	15200912	15201130	0.281504
					1	15201268	15201554	0.286809
					1	15202744	15202821	0.25526
					1	15205163	15205313	0.257225
					1	15205950	15206423	0.300722
					1	15209845	15210149	0.285976
					1	15214671	15215222	0.24925
					1	15215278	15215373	0.266201
					1	15226290	15226406	0.386395
					1	15239216	15239330	0.500843
					1	15248282	15248332	0.396575
					1	15350323	15350398	0.356654
					1	15413827	15414230	0.235413
					1	15415376	15415649	0.261208
					1	15417502	15417647	0.205116
					1	15423845	15424127	0.260689
					1	15424215	15424271	0.281498
					1	15425933	15425998	0.264709
					1	15426151	15426608	0.286063
					1	15427157	15427231	0.257366
					1	15430652	15430900	0.251854
					1	15431762	15431994	0.204187
					1	15434439	15434503	0.21594
					1	15435303	15435569	0.288429
					1	15438495	15438646	0.240316
					1	15440456	15440817	0.245733
					1	15440873	15440961	0.250113
					1	15442142	15442472	0.252789
					1	15443243	15443598	0.21722
					1	15450557	15450802	0.212213
					1	15454729	15454986	0.23847
					1	15458690	15458793	0.225887
					1	15465806	15466216	0.28824
					1	15466287	15466337	0.300384
					1	15474892	15475085	0.323329
					1	15477713	15478018	0.252581
					1	15485515	15485571	0.232608
					1	15486084	15486346	0.216342
					1	15490632	15490776	0.202795
					1	15497638	15497873	0.221123
					1	15501628	15501725	0.20139
					1	15501797	15502356	0.218765
					1	15505047	15505103	0.216117
					1	15506167	15506795	0.206356
					1	15509701	15509882	0.254569
					1	15515367	15515435	0.204894
					1	15516308	15517153	0.208611
					1	15522086	15522624	0.262403
					1	15523402	15523532	0.234482
					1	15523600	15523960	0.258077
					1	15527271	15527655	0.228231
					1	15527980	15528133	0.231798
					1	15529841	15529900	0.220048
					1	15530702	15530841	0.217165
					1	15533139	15533451	0.224917
					1	15533553	15533610	0.228484
					1	15540150	15540795	0.223412
					1	15540932	15541029	0.259297
					1	15547258	15547578	0.237514
					1	15548189	15548279	0.216824
					1	15548362	15548749	0.204839
					1	15549354	15549548	0.239755
					1	15549772	15549836	0.249282
					1	15549969	15550388	0.26308
					1	15560754	15560831	0.217713
					1	15560905	15561031	0.241375
					1	15562824	15562905	0.225025
					1	15564253	15564313	0.230016
					1	15564644	15564696	0.216058
					1	15567024	15567082	0.210267
					1	15570363	15570483	0.206257
					1	15570995	15571487	0.232549
					1	15572158	15572535	0.258104
					1	15572588	15572645	0.233444
					1	15572967	15573916	0.267232
					1	15573971	15574031	0.221096
					1	15574242	15574318	0.226133
					1	15574418	15574563	0.228052
					1	15575877	15576195	0.248794
					1	15576248	15576417	0.240615
					1	15576501	15576702	0.21743
					1	15578503	15578896	0.302655
					1	15579267	15579458	0.232006
					1	15579974	15580568	0.258626
					1	15589138	15589206	0.262916
					1	15589941	15590573	0.245717
					1	15592344	15592569	0.240514
					1	15593407	15593752	0.234046
					1	15594189	15594819	0.265753
					1	15594895	15594947	0.24009
					1	15595744	15595831	0.245868
					1	15597337	15597887	0.257807
					1	15601287	15602172	0.316442
					1	15611728	15612132	0.299674
					1	15618984	15619214	0.249739
					1	15619743	15620462	0.238514
					1	15620985	15622021	0.254777
					1	15622099	15622161	0.245232
					1	15622800	15622886	0.224784
					1	15622976	15623113	0.271454
					1	15625706	15626365	0.263423
					1	15628013	15628126	0.252286
					1	15628228	15628345	0.246327
					1	15633329	15633609	0.244029
					1	15648998	15649152	0.268765
					1	15649444	15649523	0.242357
					1	15649671	15649806	0.252778
					1	15653431	15653929	0.255343
					1	15660730	15661205	0.243905
					1	15662942	15663126	0.203953
					1	15665818	15666373	0.246169
					1	15667457	15668098	0.225026
					1	15671645	15672661	0.238476
					1	15677587	15677678	0.213352
					1	15679999	15680107	0.214032
					1	15680798	15680915	0.273916
					1	15681029	15681104	0.258498
					1	15681823	15681944	0.226278
					1	15686743	15687359	0.237118
					1	15687425	15687528	0.253416
					1	15687581	15687953	0.27918
					1	15688052	15688124	0.223547
					1	15691351	15691673	0.302177
					1	15694580	15695172	0.247055
					1	15695256	15695341	0.221452
					1	15698599	15698743	0.263511
					1	15698794	15699285	0.241483
					1	15701824	15702013	0.2459
					1	15707381	15707446	0.212208
					1	15708221	15708297	0.231117
					1	15708441	15708498	0.20497
					1	15715557	15715825	0.233517
					1	15719841	15720007	0.228569
					1	15725685	15725835	0.244719
					1	15726005	15726070	0.248918
					1	15731519	15732004	0.308367
					1	15733026	15733139	0.232409
					1	15733239	15733679	0.22965
					1	15734997	15735187	0.242591
					1	15738237	15738296	0.233885
					1	15739607	15740132	0.228771
					1	15741241	15741311	0.247937
					1	15742645	15743013	0.222266
					1	15743615	15744053	0.216555
					1	15745261	15746168	0.241701
					1	15746277	15746372	0.227921
					1	15746503	15746569	0.231882
					1	15749188	15749247	0.246863
					1	15752040	15752119	0.215962
					1	15756214	15756536	0.223669
					1	15756612	15756774	0.248183
					1	15756837	15756967	0.246005
					1	15757304	15757619	0.259607
					1	15762629	15762939	0.238748
					1	15763067	15763139	0.211026
					1	15764567	15764671	0.252187
					1	15765051	15765159	0.281138
					1	15768682	15769018	0.252143
					1	15771259	15771597	0.248386
					1	15771843	15772296	0.279625
					1	15772892	15773353	0.312505
					1	15773504	15773705	0.27498
					1	15773825	15774130	0.276255
					1	15775160	15775295	0.271705
					1	15775477	15775551	0.236909
					1	15775605	15775694	0.23766
					1	15775764	15775845	0.244316
					1	15776388	15776495	0.272583
					1	15776550	15776667	0.299038
					1	15777042	15777264	0.300234
					1	15779338	15779456	0.262847
					1	15779590	15779646	0.251905
					1	15779810	15779907	0.241899
					1	15783766	15784133	0.271591
					1	15788026	15788155	0.218468
					1	15788218	15788575	0.21849
					1	15789540	15789704	0.276578
					1	15789755	15789873	0.261572
					1	15789929	15790033	0.243299
					1	15792909	15793134	0.244741
					1	15793757	15794326	0.262352
					1	15796199	15796263	0.243859
					1	15798050	15798337	0.282305
					1	15801126	15801324	0.207048
					1	15801414	15802007	0.224548
					1	15802783	15802921	0.202453
					1	15803016	15803646	0.215606
					1	15803804	15804309	0.220607
					1	15804677	15804947	0.205526
					1	15805021	15805350	0.231729
					1	15806009	15806070	0.250507
					1	15806185	15806247	0.220254
					1	15808765	15808939	0.217016
					1	15810671	15810758	0.312135
					1	15811848	15812083	0.268721
					1	15812163	15812214	0.279912
					1	15812289	15812418	0.254311
					1	15813377	15813533	0.230437
					1	15814752	15814851	0.234645
					1	15817912	15818055	0.236314
					1	15818268	15818322	0.244977
					1	15818379	15818511	0.237076
					1	15818568	15818681	0.220121
					1	15824891	15824990	0.202116
					1	15826873	15827080	0.225249
					1	15838432	15838590	0.201532
					1	15839085	15839182	0.216386
					1	15839472	15839717	0.2486
					1	15841417	15841661	0.226686
					1	15841716	15841908	0.222238
					1	15843493	15843621	0.254038
					1	15849913	15850036	0.213983
					1	15850156	15850240	0.236347
					1	15851686	15851854	0.254237
					1	15857286	15857399	0.225728
					1	15857556	15857652	0.245402
					1	15858114	15858303	0.232735
					1	15858389	15858491	0.221177
					1	15858561	15858915	0.238657
					1	15858998	15859117	0.249073
					1	15859179	15859319	0.246924
					1	15859797	15859885	0.240501
					1	15860041	15860112	0.223297
					1	15865278	15865445	0.255631
					1	15865641	15865706	0.228785
					1	15865941	15866119	0.280642
					1	15871370	15871751	0.251843
					1	15872326	15872412	0.264056
					1	15873547	15873708	0.219904
					1	15874086	15874161	0.224615
					1	15875156	15875594	0.26472
					1	15877956	15878039	0.230353
					1	15878129	15878622	0.240157
					1	15878801	15878897	0.224077
					1	15879089	15879173	0.233593
					1	15885294	15885750	0.300847
					1	15908915	15909064	0.265119
					1	15909170	15909264	0.259452
					1	15909341	15909531	0.235809
					1	15909654	15910289	0.227142
					1	15912427	15912662	0.254952
					1	15913618	15914057	0.22096
					1	15916049	15916628	0.240014
					1	15916830	15916922	0.24131
					1	15917021	15917119	0.251155
					1	15917173	15917340	0.242423
					1	15917840	15918033	0.260019
					1	15918084	15918307	0.289149
					1	15919242	15919356	0.257819
					1	15919573	15919667	0.272455
					1	15920646	15921156	0.340462
					1	15921680	15921978	0.351873
					1	15949993	15950103	0.225145
					1	15950178	15950307	0.250974
					1	15951041	15951288	0.241145
					1	15951834	15952905	0.213128
					1	15953268	15953321	0.208137
					1	15956521	15956633	0.244238
					1	15956689	15956925	0.232479
					1	15957543	15958131	0.248221
					1	15958279	15958373	0.253558
					1	15958675	15958745	0.21497
					1	15959354	15959541	0.271607
					1	15959596	15959866	0.281416
					1	15962764	15962896	0.238756
					1	15962980	15963441	0.250167
					1	15963494	15963761	0.24148
					1	15963865	15964536	0.248979
					1	15966981	15967258	0.266995
					1	15969265	15969615	0.280659
					1	15970751	15971154	0.341894
					1	15971640	15971728	0.311574
					1	15971919	15972485	0.393491
					1	15989705	15989799	0.215558
					1	15992047	15992218	0.224659
					1	15992352	15992420	0.242484
					1	15994629	15994679	0.21094
					1	15996777	15996911	0.256244
					1	15997028	15997243	0.246483
					1	15997643	15997772	0.230247
					1	15997845	15997978	0.235933
					1	15998372	15998504	0.257558
					1	15998572	15998959	0.255751
					1	15999010	15999118	0.232779
					1	15999169	15999643	0.226954
					1	16000938	16001432	0.248125
					1	16005770	16006261	0.265823
					1	16006928	16006991	0.237047
					1	16007175	16007228	0.237254
					1	16007380	16007513	0.236104
					1	16008647	16009090	0.276781
					1	16009347	16009698	0.34501
					1	16014595	16014876	0.229472
					1	16015730	16015915	0.21616
					1	16016627	16016891	0.201812
					1	16017260	16017377	0.20216
					1	16018517	16018828	0.22214
					1	16024887	16025216	0.295528
					1	16025288	16025439	0.224092
					1	16026359	16026442	0.284156
					1	16028331	16028627	0.21603
					1	16030798	16030935	0.211351
					1	16032354	16032478	0.227045
					1	16032535	16032624	0.238874
					1	16033941	16033995	0.219301
					1	16038222	16038552	0.251312
					1	16038715	16038857	0.227075
					1	16039427	16039605	0.225342
					1	16039691	16040340	0.269883
					1	16040594	16040690	0.222402
					1	16040748	16040810	0.243808
					1	16040953	16042101	0.266698
					1	16042429	16042620	0.251825
					1	16042687	16042786	0.252333
					1	16042860	16042921	0.224934
					1	16043030	16043449	0.245033
					1	16044219	16044323	0.226692
					1	16046360	16046825	0.215628
					1	16049281	16049466	0.259259
					1	16049533	16049632	0.24585
					1	16050690	16050832	0.209833
					1	16051775	16051920	0.234544
					1	16052978	16053049	0.243345
					1	16053101	16053173	0.246672
					1	16053250	16053443	0.274954
					1	16053663	16054167	0.247842
					1	16054955	16055025	0.263144
					1	16055108	16055632	0.287338
					1	16056875	16057686	0.244534
					1	16057790	16057849	0.247548
					1	16058398	16058460	0.207684
					1	16066314	16066478	0.270903
					1	16066585	16066675	0.293606
					1	16070599	16070699	0.249443
					1	16071605	16071676	0.247885
					1	16071772	16071995	0.241749
					1	16072058	16072208	0.237741
					1	16073347	16073456	0.212273
					1	16075805	16075994	0.297538
					1	16077461	16077516	0.205572
					1	16077881	16077988	0.223542
					1	16078345	16078550	0.318084
					1	16079612	16079720	0.277113
					1	16080370	16080425	0.248278
					1	16081815	16082854	0.265758
					1	16082961	16083051	0.26251
					1	16085915	16086160	0.215584
					1	16086751	16086881	0.210325
					1	16087555	16087844	0.226463
					1	16089454	16089649	0.254006
					1	16091637	16091713	0.231458
					1	16092550	16092628	0.26615
					1	16097456	16098283	0.244497
					1	16100689	16101045	0.219697
					1	16101643	16101871	0.207545
					1	16101944	16102087	0.206741
					1	16106864	16106947	0.270318
					1	16107063	16107155	0.228263
					1	16107236	16107311	0.213856
					1	16107377	16107581	0.217774
					1	16107740	16108532	0.253388
					1	16111689	16111765	0.235964
					1	16111881	16111978	0.249507
					1	16118309	16118656	0.242245
					1	16119092	16119153	0.229067
					1	16119242	16119397	0.219164
					1	16121549	16121933	0.296926
					1	16122568	16122880	0.236544
					1	16145981	16146575	0.308034
					1	16147441	16148512	0.307724
					1	16165799	16165874	0.210551
					1	16165948	16166369	0.247094
					1	16167879	16167942	0.339091
					1	16169391	16169518	0.303687
					1	16172654	16172769	0.261541
					1	16173010	16173170	0.253061
					1	16173318	16173407	0.242195
					1	16176484	16176539	0.20242
					1	16177505	16177617	0.252913
					1	16177792	16178044	0.270655
					1	16178219	16178287	0.268655
					1	16178370	16178622	0.328158
					1	16179293	16179357	0.271322
					1	16179703	16179816	0.203365
					1	16184056	16184130	0.266281
					1	16189725	16189839	0.229222
					1	16190087	16190525	0.28296
					1	16199847	16199925	0.217446
					1	16200006	16200101	0.247831
					1	16201318	16201548	0.242749
					1	16202151	16202256	0.200501
					1	16202984	16203654	0.214087
					1	16208783	16208833	0.258135
					1	16209419	16209830	0.251985
					1	16210312	16210397	0.239176
					1	16210477	16210528	0.228416
					1	16210760	16211144	0.274986
					1	16213194	16213266	0.226486
					1	16213321	16213653	0.247188
					1	16224774	16224958	0.222365
					1	16237863	16237942	0.346798
					1	16240633	16240700	0.223646
					1	16241754	16241825	0.211858
					1	16245704	16246008	0.311713
					1	16250481	16250604	0.282808
					1	16282207	16282315	0.291681
					1	16289363	16289420	0.211589
					1	16289634	16289684	0.207284
					1	16290474	16290572	0.235473
					1	16296383	16296721	0.232787
					1	16307145	16307196	0.354618
					1	16311085	16311175	0.221231
					1	16311660	16311725	0.208549
					1	16311799	16312060	0.211631
					1	16312203	16312324	0.223612
					1	16312388	16312754	0.223575
					1	16313179	16313377	0.253316
					1	16313652	16313808	0.238306
					1	16313863	16314447	0.270623
					1	16314562	16314643	0.262423
					1	16314769	16314853	0.240729
					1	16315299	16315407	0.276276
					1	16315463	16316061	0.274141
					1	16316474	16317037	0.263348
					1	16317901	16318012	0.272466
					1	16318686	16318828	0.250361
					1	16318967	16319130	0.271597
					1	16319268	16319498	0.26984
					1	16319678	16321236	0.266146
					1	16321303	16321806	0.269555
					1	16322278	16322407	0.260034
					1	16322688	16323493	0.238559
					1	16324089	16324179	0.221983
					1	16324258	16324483	0.261364
					1	16324573	16324740	0.311669
					1	16325087	16325399	0.317421
					1	16337567	16337717	0.246665
					1	16337799	16337998	0.22317
					1	16339041	16339104	0.237145
					1	16341636	16342078	0.258684
					1	16342132	16342201	0.252317
					1	16343957	16344022	0.226631
					1	16344386	16344841	0.325521
					1	16365862	16365960	0.214041
					1	16370244	16370368	0.242044
					1	16370425	16371238	0.242998
					1	16371344	16371785	0.209918
					1	16371989	16372288	0.215171
					1	16372343	16372924	0.217403
					1	16373716	16373770	0.202049
					1	16374020	16374157	0.217107
					1	16375163	16375271	0.22989
					1	16375394	16375572	0.239737
					1	16379028	16379353	0.253992
					1	16382315	16383224	0.225461
					1	16383696	16383794	0.211331
					1	16383849	16384147	0.212163
					1	16385266	16385569	0.213059
					1	16388320	16388410	0.241405
					1	16388722	16388794	0.229977
					1	16388893	16389084	0.237571
					1	16389167	16389304	0.239096
					1	16389383	16390890	0.261847
					1	16391524	16392122	0.236269
					1	16392401	16392818	0.2444
					1	16393434	16393705	0.236301
					1	16395467	16395551	0.240802
					1	16404491	16404738	0.255031
					1	16404828	16404952	0.269251
					1	16405206	16405334	0.272019
					1	16405800	16405957	0.225678
					1	16406456	16406553	0.274307
					1	16406731	16407235	0.310957
					1	16407302	16407915	0.28129
					1	16407992	16408053	0.24228
					1	16419949	16420158	0.258485
					1	16422594	16423077	0.3284
					1	16451159	16451599	0.262759
					1	16452825	16453399	0.325546
					1	16459125	16459831	0.314447
					1	16474178	16474258	0.26323
					1	16475398	16475502	0.240472
					1	16475559	16475623	0.219891
					1	16475917	16476030	0.249855
					1	16492367	16492690	0.292149
					1	16495025	16495131	0.25442
					1	16495302	16495554	0.237152
					1	16495665	16495839	0.233018
					1	16496391	16496447	0.201307
					1	16496881	16497177	0.271372
					1	16499955	16500051	0.248002
					1	16501087	16501429	0.344287
					1	16502129	16502541	0.23647
					1	16503176	16503264	0.272605
					1	16503393	16503705	0.26694
					1	16504283	16504370	0.219072
					1	16507420	16507498	0.233288
					1	16508995	16509048	0.20342
					1	16513176	16513805	0.22707
					1	16514120	16514181	0.20082
					1	16515098	16515161	0.217036
					1	16515723	16515844	0.210441
					1	16515991	16516061	0.211829
					1	16517657	16518010	0.214382
					1	16518928	16519187	0.250852
					1	16522137	16522779	0.218443
					1	16523988	16524282	0.215725
					1	16528141	16528194	0.234452
					1	16528444	16528516	0.219545
					1	16531011	16531091	0.252108
					1	16531274	16531452	0.271881
					1	16532014	16532339	0.218385
					1	16532539	16532850	0.216579
					1	16539383	16539566	0.253144
					1	16539711	16539995	0.242936
					1	16540630	16542608	0.274357
					1	16542768	16542913	0.229043
					1	16543156	16543467	0.268855
					1	16543937	16544500	0.247445
					1	16545932	16546082	0.413237
					1	16551275	16551539	0.287898
					1	16551629	16551735	0.285692
					1	16552686	16553130	0.279292
					1	16553567	16554271	0.283127
					1	16556181	16556457	0.280937
					1	16556981	16557469	0.240492
					1	16557808	16557866	0.238044
					1	16558022	16558764	0.273095
					1	16565241	16565619	0.295581
					1	16569070	16569664	0.292103
					1	16570980	16571623	0.249508
					1	16571763	16571917	0.284847
					1	16572379	16572662	0.231943
					1	16573716	16573893	0.252831
					1	16582187	16582556	0.240606
					1	16582727	16582780	0.216494
					1	16583186	16583307	0.272959
					1	16595095	16595265	0.328946
					1	16601404	16601470	0.224701
					1	16602046	16602271	0.323618
					1	16608385	16609170	0.261016
					1	16610261	16610912	0.2015
					1	16613847	16613959	0.255671
					1	16625602	16625738	0.262688
					1	16625800	16625938	0.220624
					1	16626716	16626834	0.222024
					1	16627015	16627115	0.241581
					1	16627172	16627612	0.233232
					1	16627737	16628829	0.225466
					1	16629129	16629266	0.209527
					1	16629340	16629437	0.211518
					1	16631865	16632306	0.241058
					1	16632412	16632660	0.225657
					1	16632713	16633065	0.225706
					1	16633542	16633598	0.209726
					1	16633693	16633800	0.227144
					1	16635612	16635793	0.223487
					1	16636337	16636708	0.255228
					1	16659885	16660469	0.295058
					1	16660592	16660831	0.26483
					1	16660936	16661078	0.218985
					1	16661617	16661878	0.232116
					1	16661933	16662038	0.211892
					1	16662114	16662182	0.223409
					1	16663062	16663195	0.205368
					1	16663248	16663397	0.217362
					1	16663449	16663642	0.268599
					1	16663751	16663824	0.249891
					1	16666493	16666580	0.26302
					1	16666652	16666772	0.276119
					1	16674800	16675208	0.297449
					1	16675600	16675680	0.223839
					1	16675775	16676561	0.263926
					1	16676730	16677126	0.233414
					1	16677240	16677771	0.254716
					1	16678548	16678638	0.217675
					1	16680751	16680843	0.227522
					1	16682207	16682621	0.221203
					1	16682736	16682796	0.247568
					1	16682853	16683247	0.249558
					1	16686035	16686097	0.261504
					1	16686158	16686242	0.265332
					1	16692186	16692441	0.251201
					1	16693444	16693558	0.204696
					1	16693637	16693940	0.217922
					1	16694423	16694638	0.224871
					1	16695512	16695570	0.205729
					1	16696800	16697156	0.255432
					1	16697512	16697632	0.238851
					1	16698726	16699299	0.300564
					1	16706773	16706825	0.282266
					1	16707006	16707166	0.279699
					1	16716561	16717594	0.301575
					1	16717798	16717890	0.221694
					1	16717969	16718058	0.217989
					1	16718116	16718376	0.221224
					1	16724642	16725103	0.315174
					1	16726217	16726664	0.211635
					1	16727688	16728390	0.225431
					1	16730133	16730202	0.231217
					1	16730262	16730431	0.237717
					1	16730482	16730675	0.228391
					1	16731822	16731886	0.227049
					1	16731970	16732365	0.264805
					1	16732416	16732752	0.241288
					1	16733912	16734461	0.275985
					1	16736611	16736919	0.28736
					1	16743211	16743736	0.213342
					1	16749115	16749272	0.241498
					1	16754635	16754876	0.256172
					1	16758409	16758685	0.2137
					1	16793946	16794280	0.26973
					1	16803445	16803648	0.282991
					1	16846682	16847380	0.279466
					1	16853276	16854387	0.276808
					1	16855122	16855414	0.205208
					1	16857352	16857706	0.249938
					1	16879916	16880675	0.354949
					1	16881473	16881573	0.215092
					1	16881679	16882097	0.254387
					1	16882515	16883848	0.34624
					1	16884013	16884269	0.248979
					1	16885845	16886002	0.315948
					1	16930320	16930401	0.309732
					1	16944655	16944762	0.214861
					1	16944848	16944932	0.203367
					1	16945369	16945455	0.216193
					1	16945611	16946279	0.281211
					1	16947210	16947264	0.239222
					1	16947735	16947884	0.231018
					1	16948744	16949073	0.221836
					1	16952153	16952421	0.262449
					1	16953253	16953658	0.300709
					1	16956709	16956823	0.215946
					1	16956959	16957100	0.255229
					1	16957163	16957420	0.240545
					1	16958286	16958420	0.202672
					1	16985211	16985800	0.249096
					1	16987249	16987388	0.240715
					1	17004162	17004658	0.282623
					1	17006035	17006339	0.327495
					1	17016793	17018014	0.313024
					1	17018116	17018380	0.268284
					1	17019248	17019368	0.263452
					1	17019753	17019916	0.301062
					1	17019993	17020506	0.271145
					1	17023253	17023316	0.284732
					1	17024114	17024623	0.227308
					1	17025509	17026295	0.207999
					1	17026645	17026901	0.207168
					1	17029664	17029894	0.241556
					1	17030338	17030430	0.248112
					1	17030483	17030791	0.295179
					1	17038410	17038508	0.229983
					1	17040937	17041143	0.259918
					1	17043804	17043855	0.212952
					1	17070271	17070925	0.297139
					1	17071001	17071947	0.313769
					1	17072125	17073270	0.251732
					1	17074060	17074379	0.258985
					1	17091605	17091767	0.252124
					1	17091871	17092209	0.312179
					1	17106635	17106996	0.26908
					1	17139601	17139791	0.266722
					1	17141341	17141531	0.235471
					1	17145387	17145695	0.263226
					1	17187980	17188054	0.303354
					1	17188178	17188602	0.32832
					1	17194312	17194418	0.30229
					1	17195026	17195167	0.324876
					1	17196399	17196505	0.314412
					1	17196636	17197714	0.302792
					1	17203658	17203807	0.265541
					1	17203869	17203988	0.277916
					1	17204138	17205370	0.368283
					1	17213919	17214476	0.294646
					1	17214869	17214960	0.348806
					1	17215108	17215550	0.345951
					1	17216708	17217251	0.321983
					1	17229645	17230075	0.368509
					1	17230461	17230932	0.278725
					1	17231135	17231437	0.280469
					1	17239927	17239995	0.260674
					1	17240046	17240247	0.268276
					1	17255309	17255359	0.280869
					1	17255410	17255617	0.261957
					1	17255738	17256272	0.248152
					1	17256428	17257565	0.235537
					1	17259356	17260065	0.257041
					1	17260653	17261024	0.224951
					1	17261169	17261523	0.246108
					1	17261650	17262128	0.276036
					1	17262180	17262306	0.233789
					1	17263323	17264380	0.258552
					1	17278479	17278627	0.298933
					1	17279531	17280334	0.360232
					1	17294687	17295469	0.363018
					1	17314913	17315164	0.277451
					1	17315825	17316295	0.322937
					1	17317228	17317417	0.294847
					1	17324286	17324814	0.24734
					1	17341447	17341671	0.291788
					1	17341733	17342581	0.310895
					1	17360793	17360939	0.211272
					1	17361004	17361068	0.245495
					1	17362652	17362858	0.230958
					1	17363672	17364425	0.235144
					1	17364504	17365026	0.231045
					1	17365103	17365742	0.277447
					1	17381483	17381538	0.24439
					1	17406703	17407180	0.216789
					1	17407265	17407764	0.255842
					1	17409552	17410153	0.2511
					1	17410449	17410527	0.215722
					1	17411163	17411261	0.248394
					1	17411548	17411715	0.232122
					1	17411787	17411872	0.215281
					1	17412027	17412473	0.240576
					1	17412555	17412608	0.200674
					1	17412702	17412793	0.20009
					1	17431385	17431458	0.232931
					1	17441278	17441350	0.249452
					1	17441413	17441529	0.236771
					1	17489409	17489701	0.288778
					1	17489753	17489821	0.28012
					1	17489915	17490345	0.273687
					1	17503373	17503525	0.21562
					1	17503625	17503710	0.222415
					1	17511184	17511494	0.224218
					1	17515482	17515985	0.290066
					1	17520602	17521079	0.278684
					1	17529010	17529093	0.232308
[truncated: 11,712 more rows]
