# Supplementary material for: AXR1 affects DNA methylation independently of its role in regulating meiotic crossover localization
Source: PLoS Genet. 2020 Jun 29;16(6):e1008894. doi: 10.1371/journal.pgen.1008894 (PMC7351236; doi:10.1371/journal.pgen.1008894)
Supplement: S4 Table — (XLSX) [file pgen.1008894.s015.xlsx]

## Sheet: Feuil1
Supplementary Table 4
HypoDMRs found in axr1-/- leaves compared to wild type
hypoCG					hypoCHG					hypoCHH
chr	start	end	diff.Methy		chr	start	end	diff.Methy		chr	start	end	diff.Methy
1	2372852	2373193	-0.461367		2	6830273	6830378	-0.281833		5	20076162	20076477	-0.147174
1	2600528	2600601	-0.346416		5	503152	503217	-0.212893		2	9333525	9333768	-0.110219
1	3206922	3207157	-0.348214
1	3384484	3384540	-0.322575
1	3895591	3895645	-0.307054
1	3917117	3917199	-0.337349
1	4971403	4971493	-0.331006
1	5363391	5363469	-0.446862
1	5467025	5467265	-0.359704
1	6291310	6291524	-0.430476
1	6777887	6778356	-0.436637
1	9879743	9879853	-0.344707
1	11537106	11537308	-0.344019
1	11910127	11910216	-0.327572
1	12272540	12272781	-0.420035
1	13352258	13352485	-0.343649
1	15945611	15945662	-0.525261
1	19954563	19954655	-0.379164
1	21127192	21127569	-0.467061
1	21475952	21476061	-0.414628
1	21621347	21621423	-0.301677
1	21912361	21912557	-0.371623
1	22796502	22796554	-0.534754
1	27334017	27334155	-0.339045
1	29569714	29569764	-0.398228
2	2559819	2559914	-0.617159
2	4456529	4456790	-0.385864
2	6877000	6877300	-0.540527
2	7111357	7111503	-0.42667
2	7696276	7696394	-0.379984
2	11076261	11076490	-0.339469
3	1506038	1506102	-0.379179
3	7286998	7287091	-0.324866
3	10264365	10264471	-0.400684
3	10742306	10742471	-0.389203
3	14738070	14738500	-0.405805
3	15776708	15776955	-0.427102
3	19050399	19050459	-0.36515
3	20030445	20030933	-0.395253
3	20046360	20046411	-0.379492
3	20809578	20809705	-0.382654
4	6338672	6338870	-0.376996
4	6383558	6383621	-0.550977
4	6455591	6455903	-0.386314
4	6825874	6826282	-0.508086
4	7330184	7330275	-0.597773
4	7608887	7608957	-0.413848
4	7907655	7907842	-0.511279
4	8237161	8237260	-0.334188
4	9618202	9618768	-0.500279
4	10866218	10866317	-0.302316
4	12214849	12214962	-0.395267
4	15910925	15911139	-0.347146
5	502991	503386	-0.441454
5	2374103	2374216	-0.352462
5	3253543	3253716	-0.320309
5	8715820	8716088	-0.365004
5	10396862	10396930	-0.301871
5	10504301	10505001	-0.533999
5	10505145	10505333	-0.525099
5	10874813	10875043	-0.377112
5	12462819	12463040	-0.445879
5	13824040	13824267	-0.40329
5	13861983	13862195	-0.362886
5	16452347	16452466	-0.478082
5	16585942	16586433	-0.344814
5	19140450	19140616	-0.33956
5	19383109	19383166	-0.496285
5	19531181	19531297	-0.314047
5	19968337	19968522	-0.312118
